# Supplementary material for: Optimising sample preparation for FTIR-based microplastic analysis in wastewater and sludge samples: multiple digestions
Source: Anal Bioanal Chem. 2021 Apr 23;413(14):3789–99. doi: 10.1007/s00216-021-03331-6 (PMC8141486; doi:10.1007/s00216-021-03331-6)
Supplement: Supplementary file 2 — (XLSX 155 kb) [file 216_2021_3331_MOESM2_ESM.xlsx]

## Sheet: Raw Sample
MP identifier	Coordinates [pixels]	Coordinates [µm]	Polymer group	Number of pixels [-]	Area on map [µm²]	Major dimension [µm]	Minor dimension [µm]	Volume [µm³]	Mass [ng]	Comments
MP_1	[18;160]	[450;4000]	acrylates/polyurethanes/varnish	14	8750	150	74.3	259953	322.342
MP_2	[44;192]	[1100;4800]	acrylates/polyurethanes/varnish	31	19375	212.8	115.9	898565	1114.22
MP_3	[44;106]	[1100;2650]	acrylates/polyurethanes/varnish	9	5625	95.7	74.8	168366	208.774
MP_4	[48;315]	[1200;7875]	acrylates/polyurethanes/varnish	42	26250	253.4	131.9	1.38471e+06	1717.04
MP_5	[61;277]	[1525;6925]	acrylates/polyurethanes/varnish	17	10625	159.6	84.7	360177	446.619
MP_6	[67;157]	[1675;3925]	acrylates/polyurethanes/varnish	72	45000	416.7	137.5	2475012	3069.01
MP_7	[67;122]	[1675;3050]	acrylates/polyurethanes/varnish	51	31875	290.1	139.9	1.7835e+06	2211.54
MP_8	[75;277]	[1875;6925]	acrylates/polyurethanes/varnish	15	9375	136.8	87.3	327202	405.73
MP_9	[77;318]	[1925;7950]	acrylates/polyurethanes/varnish	14	8750	136.8	81.4	285029	353.436
MP_10	[82;376]	[2050;9400]	acrylates/polyurethanes/varnish	130	81250	493.8	209.5	6.80857e+06	8442.63
MP_11	[84;169]	[2100;4225]	acrylates/polyurethanes/varnish	16	10000	136.8	93.1	372283	461.631
MP_12	[89;130]	[2225;3250]	acrylates/polyurethanes/varnish	25	15625	226.6	87.8	548825	680.543
MP_13	[97;158]	[2425;3950]	acrylates/polyurethanes/varnish	64	40000	484.3	105.2	1682652	2086.49
MP_14	[91;198]	[2275;4950]	acrylates/polyurethanes/varnish	42	26250	238.6	140.1	1.47085e+06	1823.85
MP_15	[93;269]	[2325;6725]	acrylates/polyurethanes/varnish	87	54375	345.6	200.3	4.3569e+06	5402.56
MP_16	[96;356]	[2400;8900]	acrylates/polyurethanes/varnish	18	11250	136.8	104.7	471171	584.252
MP_17	[101;237]	[2525;5925]	acrylates/polyurethanes/varnish	53	33125	355.2	118.7	1.57327e+06	1950.85
MP_18	[104;363]	[2600;9075]	acrylates/polyurethanes/varnish	14	8750	115.1	96.8	338661	419.939
MP_19	[108;203]	[2700;5075]	acrylates/polyurethanes/varnish	165	103125	605	217	8951856	11100.3
MP_20	[108;342]	[2700;8550]	acrylates/polyurethanes/varnish	53	33125	300	140.6	1.86301e+06	2310.13
MP_21	[120;64]	[3000;1600]	acrylates/polyurethanes/varnish	19	11875	152.5	99.2	471018	584.062
MP_22	[118;341]	[2950;8525]	acrylates/polyurethanes/varnish	34	21250	247.8	109.2	928182	1150.95
MP_23	[122;121]	[3050;3025]	acrylates/polyurethanes/varnish	21	13125	152.5	109.6	575398	713.494
MP_24	[126;152]	[3150;3800]	acrylates/polyurethanes/varnish	31	19375	185.1	133.3	1.033e+06	1280.91
MP_25	[128;40]	[3200;1000]	acrylates/polyurethanes/varnish	15	9375	131.1	91.1	341525	423.491
MP_26	[130;337]	[3250;8425]	acrylates/polyurethanes/varnish	92	57500	635.6	115.2	2.64933e+06	3285.17
MP_27	[131;420]	[3275;10500]	acrylates/polyurethanes/varnish	13	8125	128.1	80.8	262509	325.511
MP_28	[131;320]	[3275;8000]	acrylates/polyurethanes/varnish	55	34375	266.7	164.1	2.25652e+06	2798.08
MP_29	[134;244]	[3350;6100]	acrylates/polyurethanes/varnish	10	6250	115.1	69.1	172786	214.255
MP_30	[132;362]	[3300;9050]	acrylates/polyurethanes/varnish	87	54375	434.6	159.3	3.46448e+06	4295.96
MP_31	[137;104]	[3425;2600]	acrylates/polyurethanes/varnish	29	18125	205.3	112.4	815051	1010.66
MP_32	[139;340]	[3475;8500]	acrylates/polyurethanes/varnish	66	41250	380.7	137.9	2276034	2822.28
MP_33	[149;137]	[3725;3425]	acrylates/polyurethanes/varnish	38	23750	192.7	156.9	1.49075e+06	1848.53
MP_34	[149;207]	[3725;5175]	acrylates/polyurethanes/varnish	44	27500	226.6	154.5	1700040	2108.05
MP_35	[151;230]	[3775;5750]	acrylates/polyurethanes/varnish	43	26875	244.3	140	1.50552e+06	1866.84
MP_36	[152;60]	[3800;1500]	acrylates/polyurethanes/varnish	16	10000	136.8	93.1	372283	461.631
MP_37	[150;389]	[3750;9725]	acrylates/polyurethanes/varnish	33	20625	238.6	110.1	908022	1125.95
MP_38	[156;242]	[3900;6050]	acrylates/polyurethanes/varnish	10	6250	104.1	76.5	191187	237.072
MP_39	[158;345]	[3950;8625]	acrylates/polyurethanes/varnish	63	39375	336.2	149.1	2348338	2911.94
MP_40	[157;85]	[3925;2125]	acrylates/polyurethanes/varnish	67	41875	361.8	147.4	2.46845e+06	3060.88
MP_41	[161;108]	[4025;2700]	acrylates/polyurethanes/varnish	31	19375	301.1	81.9	634883	787.255
MP_42	[164;140]	[4100;3500]	acrylates/polyurethanes/varnish	12	7500	104.1	91.8	275310	341.384
MP_43	[167;200]	[4175;5000]	acrylates/polyurethanes/varnish	51	31875	275.6	147.2	1.87739e+06	2327.96
MP_44	[161;175]	[4025;4375]	acrylates/polyurethanes/varnish	49	30625	337.7	115.5	1.41463e+06	1754.14
MP_45	[166;364]	[4150;9100]	acrylates/polyurethanes/varnish	63	39375	355.7	140.9	2219962	2752.75
MP_46	[173;381]	[4325;9525]	acrylates/polyurethanes/varnish	158	98750	662.7	189.7	7.49433e+06	9292.97
MP_47	[172;59]	[4300;1475]	acrylates/polyurethanes/varnish	65	40625	503.9	102.6	1.66797e+06	2068.28
MP_48	[177;155]	[4425;3875]	acrylates/polyurethanes/varnish	59	36875	416.7	112.7	1661944	2060.81
MP_49	[174;215]	[4350;5375]	acrylates/polyurethanes/varnish	9	5625	104.1	68.8	154862	192.029
MP_50	[177;99]	[4425;2475]	acrylates/polyurethanes/varnish	72	45000	499	114.8	2.06694e+06	2563.01
MP_51	[176;141]	[4400;3525]	acrylates/polyurethanes/varnish	12	7500	131.1	72.9	218576	271.034
MP_52	[176;357]	[4400;8925]	acrylates/polyurethanes/varnish	42	26250	331.7	100.8	1.05804e+06	1311.97
MP_53	[180;164]	[4500;4100]	acrylates/polyurethanes/varnish	22	13750	170.8	102.5	563838	699.159
MP_54	[182;272]	[4550;6800]	acrylates/polyurethanes/varnish	20	12500	192.7	82.6	412950	512.057
MP_55	[187;190]	[4675;4750]	acrylates/polyurethanes/varnish	26	16250	170.8	121.2	787509	976.511
MP_56	[189;75]	[4725;1875]	acrylates/polyurethanes/varnish	16	10000	136.8	93.1	372283	461.631
MP_57	[187;20]	[4675;500]	acrylates/polyurethanes/varnish	16	10000	226.6	56.2	224799	278.75
MP_58	[189;171]	[4725;4275]	acrylates/polyurethanes/varnish	11	6875	115.1	76	209071	259.248
MP_59	[190;344]	[4750;8600]	acrylates/polyurethanes/varnish	25	15625	205.3	96.9	605716	751.087
MP_60	[191;66]	[4775;1650]	acrylates/polyurethanes/varnish	35	21875	258.2	107.9	943978	1170.53
MP_61	[206;363]	[5150;9075]	acrylates/polyurethanes/varnish	171	106875	828.4	164.3	7022543	8707.95
MP_62	[191;330]	[4775;8250]	acrylates/polyurethanes/varnish	5	3125	80.9	49.2	61477	76.2314
MP_63	[191;303]	[4775;7575]	acrylates/polyurethanes/varnish	29	18125	278.1	83	601626	746.017
MP_64	[197;76]	[4925;1900]	acrylates/polyurethanes/varnish	31	19375	221	111.6	865186	1072.83
MP_65	[197;96]	[4925;2400]	acrylates/polyurethanes/varnish	13	8125	115.1	89.8	292008	362.09
MP_66	[199;337]	[4975;8425]	acrylates/polyurethanes/varnish	13	8125	136.8	75.6	245765	304.749
MP_67	[200;462]	[5000;11550]	acrylates/polyurethanes/varnish	12	7500	104.1	91.8	275310	341.384
MP_68	[201;264]	[5025;6600]	acrylates/polyurethanes/varnish	12	7500	115.1	82.9	248812	308.527
MP_69	[205;202]	[5125;5050]	acrylates/polyurethanes/varnish	75	46875	352.4	169.4	3.17561e+06	3937.75
MP_70	[205;273]	[5125;6825]	acrylates/polyurethanes/varnish	52	32500	307.3	134.7	1.75068e+06	2170.85
MP_71	[205;231]	[5125;5775]	acrylates/polyurethanes/varnish	30	18750	180.1	132.6	994213	1232.82
MP_72	[203;403]	[5075;10075]	acrylates/polyurethanes/varnish	27	16875	284.2	75.6	510311	632.785
MP_73	[211;126]	[5275;3150]	acrylates/polyurethanes/varnish	9	5625	104.1	68.8	154862	192.029
MP_74	[207;394]	[5175;9850]	acrylates/polyurethanes/varnish	108	67500	451	190.6	5.14543e+06	6380.34
MP_75	[213;257]	[5325;6425]	acrylates/polyurethanes/varnish	11	6875	115.1	76	209071	259.248
MP_76	[213;352]	[5325;8800]	acrylates/polyurethanes/varnish	20	12500	152.5	104.4	521903	647.16
MP_77	[217;44]	[5425;1100]	acrylates/polyurethanes/varnish	11	6875	150	58.4	160481	198.997
MP_78	[218;62]	[5450;1550]	acrylates/polyurethanes/varnish	38	23750	273.1	110.7	1.05186e+06	1304.31
MP_79	[222;192]	[5550;4800]	acrylates/polyurethanes/varnish	13	8125	136.8	75.6	245765	304.749
MP_80	[220;260]	[5500;6500]	acrylates/polyurethanes/varnish	11	6875	115.1	76	209071	259.248
MP_81	[226;144]	[5650;3600]	acrylates/polyurethanes/varnish	137	85625	631.7	172.6	5.91073e+06	7329.31
MP_82	[227;68]	[5675;1700]	acrylates/polyurethanes/varnish	140	87500	478.7	232.7	8.14612e+06	10101.2
MP_83	[220;240]	[5500;6000]	acrylates/polyurethanes/varnish	92	57500	480.2	152.5	3.5069e+06	4348.55
MP_84	[227;305]	[5675;7625]	acrylates/polyurethanes/varnish	7	4375	80.9	68.9	120495	149.414
MP_85	[229;134]	[5725;3350]	acrylates/polyurethanes/varnish	16	10000	177.1	71.9	287626	356.656
MP_86	[230;334]	[5750;8350]	acrylates/polyurethanes/varnish	13	8125	136.8	75.6	245765	304.749
MP_87	[233;32]	[5825;800]	acrylates/polyurethanes/varnish	80	50000	313.8	202.9	4.05709e+06	5030.79
MP_88	[231;298]	[5775;7450]	acrylates/polyurethanes/varnish	59	36875	313.3	149.9	2.21045e+06	2740.95
MP_89	[230;410]	[5750;10250]	acrylates/polyurethanes/varnish	19	11875	150	100.8	478791	593.701
MP_90	[231;52]	[5775;1300]	acrylates/polyurethanes/varnish	36	22500	327.6	87.5	787056	975.95
MP_91	[233;430]	[5825;10750]	acrylates/polyurethanes/varnish	43	26875	258.2	132.5	1.42483e+06	1766.79
MP_92	[229;229]	[5725;5725]	acrylates/polyurethanes/varnish	49	30625	345.6	112.8	1.38207e+06	1713.77
MP_93	[235;255]	[5875;6375]	acrylates/polyurethanes/varnish	26	16250	223.4	92.6	601979	746.454
MP_94	[234;376]	[5850;9400]	acrylates/polyurethanes/varnish	203	126875	740.7	218.1	11067596	13723.8
MP_95	[238;238]	[5950;5950]	acrylates/polyurethanes/varnish	37	23125	278.1	105.9	979342	1214.38
MP_96	[236;316]	[5900;7900]	acrylates/polyurethanes/varnish	21	13125	177.1	94.4	495480	614.395
MP_97	[242;339]	[6050;8475]	acrylates/polyurethanes/varnish	15	9375	131.1	91.1	341525	423.491
MP_98	[246;142]	[6150;3550]	acrylates/polyurethanes/varnish	51	31875	378.9	107.1	1.36555e+06	1693.28
MP_99	[242;163]	[6050;4075]	acrylates/polyurethanes/varnish	75	46875	351	170.1	3.18856e+06	3953.82
MP_100	[243;87]	[6075;2175]	acrylates/polyurethanes/varnish	48	30000	352.4	108.4	1.30073e+06	1612.9
MP_101	[246;27]	[6150;675]	acrylates/polyurethanes/varnish	20	12500	159.6	99.7	498515	618.158
MP_102	[246;129]	[6150;3225]	acrylates/polyurethanes/varnish	37	23125	266.7	110.4	1.02121e+06	1266.31
MP_103	[249;118]	[6225;2950]	acrylates/polyurethanes/varnish	61	38125	319.6	151.9	2.3163e+06	2872.22
MP_104	[253;227]	[6325;5675]	acrylates/polyurethanes/varnish	156	97500	736.4	168.6	6.57493e+06	8152.91
MP_105	[263;63]	[6575;1575]	acrylates/polyurethanes/varnish	448	280000	1427.6	249.7	27968346	34680.7
MP_106	[254;95]	[6350;2375]	acrylates/polyurethanes/varnish	14	8750	115.1	96.8	338661	419.939
MP_107	[255;284]	[6375;7100]	acrylates/polyurethanes/varnish	31	19375	206.1	119.7	927451	1150.04
MP_108	[257;183]	[6425;4575]	acrylates/polyurethanes/varnish	72	45000	401.2	142.8	2.57047e+06	3187.38
MP_109	[253;38]	[6325;950]	acrylates/polyurethanes/varnish	30	18750	268.6	88.9	666638	826.631
MP_110	[258;402]	[6450;10050]	acrylates/polyurethanes/varnish	14	8750	115.1	96.8	338661	419.939
MP_111	[259;92]	[6475;2300]	acrylates/polyurethanes/varnish	8	5000	95.7	66.5	133030	164.957
MP_112	[259;133]	[6475;3325]	acrylates/polyurethanes/varnish	33	20625	247.8	106	874386	1084.24
MP_113	[263;159]	[6575;3975]	acrylates/polyurethanes/varnish	9	5625	104.1	68.8	154862	192.029
MP_114	[264;108]	[6600;2700]	acrylates/polyurethanes/varnish	23	14375	215.4	85	488598	605.861
MP_115	[281;236]	[7025;5900]	acrylates/polyurethanes/varnish	261	163125	927.2	224	14615672	18123.4
MP_116	[261;302]	[6525;7550]	acrylates/polyurethanes/varnish	177	110625	827.3	170.3	7.53381e+06	9341.93
MP_117	[266;39]	[6650;975]	acrylates/polyurethanes/varnish	6	3750	80.9	59	88526.8	109.773
MP_118	[275;27]	[6875;675]	acrylates/polyurethanes/varnish	207	129375	790.5	208.4	10783449	13371.5
MP_119	[267;290]	[6675;7250]	acrylates/polyurethanes/varnish	8	5000	95.7	66.5	133030	164.957
MP_120	[267;316]	[6675;7900]	acrylates/polyurethanes/varnish	24	15000	177.1	107.9	647157	802.475
MP_121	[276;355]	[6900;8875]	acrylates/polyurethanes/varnish	554	346250	1446.9	304.7	42199344	52327.2
MP_122	[276;331]	[6900;8275]	acrylates/polyurethanes/varnish	176	110000	650.2	215.4	9477291	11751.8
MP_123	[273;155]	[6825;3875]	acrylates/polyurethanes/varnish	12	7500	128.1	74.6	223676	277.358
MP_124	[281;168]	[7025;4200]	acrylates/polyurethanes/varnish	162	101250	543.6	237.1	9604510	11909.6
MP_125	[274;214]	[6850;5350]	acrylates/polyurethanes/varnish	10	6250	104.1	76.5	191187	237.072
MP_126	[272;221]	[6800;5525]	acrylates/polyurethanes/varnish	30	18750	183.1	130.4	977803	1212.48
MP_127	[275;129]	[6875;3225]	acrylates/polyurethanes/varnish	70	43750	416.7	133.7	2339421	2900.88
MP_128	[273;196]	[6825;4900]	acrylates/polyurethanes/varnish	30	18750	283	84.4	632729	784.584
MP_129	[279;246]	[6975;6150]	acrylates/polyurethanes/varnish	39	24375	234.9	132.1	1.2883e+06	1597.49
MP_130	[280;148]	[7000;3700]	acrylates/polyurethanes/varnish	60	37500	423.7	112.7	1.69017e+06	2095.82
MP_131	[283;42]	[7075;1050]	acrylates/polyurethanes/varnish	76	47500	523.1	115.6	2.19663e+06	2723.83
MP_132	[286;217]	[7150;5425]	acrylates/polyurethanes/varnish	48	30000	258.2	148	1775450	2201.56
MP_133	[290;377]	[7250;9425]	acrylates/polyurethanes/varnish	81	50625	388.5	165.9	3.3599e+06	4166.28
MP_134	[290;298]	[7250;7450]	acrylates/polyurethanes/varnish	30	18750	251.4	95	712252	883.193
MP_135	[294;20]	[7350;500]	acrylates/polyurethanes/varnish	28	17500	170.8	130.5	913324	1132.52
MP_136	[291;154]	[7275;3850]	acrylates/polyurethanes/varnish	38	23750	215.4	140.4	1.33372e+06	1653.81
MP_137	[293;435]	[7325;10875]	acrylates/polyurethanes/varnish	11	6875	125	70	192577	238.796
MP_138	[297;113]	[7425;2825]	acrylates/polyurethanes/varnish	24	15000	159.6	119.6	717861	890.148
MP_139	[298;179]	[7450;4475]	acrylates/polyurethanes/varnish	50	31250	278.7	142.8	1.7846e+06	2212.9
MP_140	[295;336]	[7375;8400]	acrylates/polyurethanes/varnish	15	9375	150	79.6	298416	370.035
MP_141	[297;66]	[7425;1650]	acrylates/polyurethanes/varnish	20	12500	159.6	99.7	498515	618.158
MP_142	[299;227]	[7475;5675]	acrylates/polyurethanes/varnish	41	25625	302.8	107.7	1.10436e+06	1369.41
MP_143	[303;303]	[7575;7575]	acrylates/polyurethanes/varnish	53	33125	294.3	143.3	1.89912e+06	2354.91
MP_144	[309;60]	[7725;1500]	acrylates/polyurethanes/varnish	339	211875	893.2	302	25596906	31740.2
MP_145	[301;87]	[7525;2175]	acrylates/polyurethanes/varnish	66	41250	414.7	126.6	2.08965e+06	2591.16
MP_146	[303;291]	[7575;7275]	acrylates/polyurethanes/varnish	24	15000	248.6	76.8	460935	571.559
MP_147	[306;368]	[7650;9200]	acrylates/polyurethanes/varnish	70	43750	310	179.7	3144149	3898.74
MP_148	[306;43]	[7650;1075]	acrylates/polyurethanes/varnish	16	10000	136.8	93.1	372283	461.631
MP_149	[310;111]	[7750;2775]	acrylates/polyurethanes/varnish	56	35000	424.6	105	1.4694e+06	1822.06
MP_150	[305;399]	[7625;9975]	acrylates/polyurethanes/varnish	70	43750	426.1	130.7	2287634	2836.67
MP_151	[307;143]	[7675;3575]	acrylates/polyurethanes/varnish	26	16250	216.8	95.4	620381	769.272
MP_152	[310;209]	[7750;5225]	acrylates/polyurethanes/varnish	9	5625	104.1	68.8	154862	192.029
MP_153	[314;213]	[7850;5325]	acrylates/polyurethanes/varnish	10	6250	104.1	76.5	191187	237.072
MP_154	[313;256]	[7825;6400]	acrylates/polyurethanes/varnish	5	3125	80.9	49.2	61477	76.2314
MP_155	[317;106]	[7925;2650]	acrylates/polyurethanes/varnish	27	16875	176	122.1	823872	1021.6
MP_156	[317;130]	[7925;3250]	acrylates/polyurethanes/varnish	24	15000	226.6	84.3	505797	627.188
MP_157	[320;277]	[8000;6925]	acrylates/polyurethanes/varnish	66	41250	379.4	138.4	2.28392e+06	2832.06
MP_158	[320;370]	[8000;9250]	acrylates/polyurethanes/varnish	52	32500	264	156.8	2.03776e+06	2526.82
MP_159	[320;287]	[8000;7175]	acrylates/polyurethanes/varnish	23	14375	248.6	73.6	423324	524.922
MP_160	[322;295]	[8050;7375]	acrylates/polyurethanes/varnish	24	15000	238.6	80	480266	595.53
MP_161	[328;254]	[8200;6350]	acrylates/polyurethanes/varnish	55	34375	411.1	106.5	1.46407e+06	1815.44
MP_162	[333;381]	[8325;9525]	acrylates/polyurethanes/varnish	80	50000	481.4	132.3	2.64512e+06	3279.95
MP_163	[319;93]	[7975;2325]	acrylates/polyurethanes/varnish	169	105625	940.9	142.9	6.03881e+06	7488.12
MP_164	[327;195]	[8175;4875]	acrylates/polyurethanes/varnish	27	16875	204.4	105.1	709576	879.874
MP_165	[329;299]	[8225;7475]	acrylates/polyurethanes/varnish	9	5625	150	47.7	107430	133.213
MP_166	[346;120]	[8650;3000]	acrylates/polyurethanes/varnish	117	73125	599.4	155.3	4.54318e+06	5633.55
MP_167	[340;103]	[8500;2575]	acrylates/polyurethanes/varnish	39	24375	290.8	106.7	1.04072e+06	1290.49
MP_168	[346;261]	[8650;6525]	acrylates/polyurethanes/varnish	148	92500	580.3	203	7.50994e+06	9312.33
MP_169	[338;293]	[8450;7325]	acrylates/polyurethanes/varnish	18	11250	215.4	66.5	299255	371.076
MP_170	[342;84]	[8550;2100]	acrylates/polyurethanes/varnish	45	28125	234.9	152.5	1.71519e+06	2126.84
MP_171	[342;331]	[8550;8275]	acrylates/polyurethanes/varnish	114	71250	730.1	124.2	3.5411e+06	4390.96
MP_172	[343;309]	[8575;7725]	acrylates/polyurethanes/varnish	15	9375	152.5	78.3	293571	364.028
MP_173	[350;51]	[8750;1275]	acrylates/polyurethanes/varnish	180	112500	618.9	231.5	10415687	12915.5
MP_174	[348;400]	[8700;10000]	acrylates/polyurethanes/varnish	72	45000	450.2	127.3	2290737	2840.51
MP_175	[346;389]	[8650;9725]	acrylates/polyurethanes/varnish	17	10625	159.6	84.7	360177	446.619
MP_176	[347;178]	[8675;4450]	acrylates/polyurethanes/varnish	15	9375	185.1	64.5	241856	299.902
MP_177	[345;165]	[8625;4125]	acrylates/polyurethanes/varnish	63	39375	411.5	121.8	1.91904e+06	2379.61
MP_178	[349;198]	[8725;4950]	acrylates/polyurethanes/varnish	48	30000	244.3	156.3	1.87599e+06	2326.23
MP_179	[350;156]	[8750;3900]	acrylates/polyurethanes/varnish	17	10625	152.5	88.7	377075	467.573
MP_180	[342;358]	[8550;8950]	acrylates/polyurethanes/varnish	96	60000	618.5	123.5	2.9646e+06	3676.1
MP_181	[349;70]	[8725;1750]	acrylates/polyurethanes/varnish	42	26250	273.7	122.1	1.28199e+06	1589.67
MP_182	[353;321]	[8825;8025]	acrylates/polyurethanes/varnish	117	73125	631.9	147.3	4.30977e+06	5344.11
MP_183	[360;296]	[9000;7400]	acrylates/polyurethanes/varnish	143	89375	602.1	189	6.75631e+06	8377.83
MP_184	[355;86]	[8875;2150]	acrylates/polyurethanes/varnish	34	21250	239.3	113.1	960932	1191.56
MP_185	[355;369]	[8875;9225]	acrylates/polyurethanes/varnish	35	21875	247.8	112.4	983584	1219.64
MP_186	[353;173]	[8825;4325]	acrylates/polyurethanes/varnish	50	31250	357.5	111.3	1.39114e+06	1725.02
MP_187	[355;255]	[8875;6375]	acrylates/polyurethanes/varnish	45	28125	300	119.4	1.34304e+06	1665.37
MP_188	[358;277]	[8950;6925]	acrylates/polyurethanes/varnish	8	5000	95.7	66.5	133030	164.957
MP_189	[364;143]	[9100;3575]	acrylates/polyurethanes/varnish	218	136250	807.8	214.7	11703603	14512.5
MP_190	[363;95]	[9075;2375]	acrylates/polyurethanes/varnish	47	29375	293.1	127.6	1.49945e+06	1859.32
MP_191	[365;278]	[9125;6950]	acrylates/polyurethanes/varnish	30	18750	211.2	113	847777	1051.24
MP_192	[369;400]	[9225;10000]	acrylates/polyurethanes/varnish	92	57500	494.3	148.1	3.40655e+06	4224.12
MP_193	[366;374]	[9150;9350]	acrylates/polyurethanes/varnish	79	49375	583.7	107.7	2.12721e+06	2637.74
MP_194	[369;358]	[9225;8950]	acrylates/polyurethanes/varnish	43	26875	239.3	143	1536992	1905.87
MP_195	[370;347]	[9250;8675]	acrylates/polyurethanes/varnish	21	13125	226.6	73.8	387251	480.191
MP_196	[373;118]	[9325;2950]	acrylates/polyurethanes/varnish	32	20000	180.1	141.4	1.13119e+06	1402.68
MP_197	[378;167]	[9450;4175]	acrylates/polyurethanes/varnish	46	28750	337.7	108.4	1.24645e+06	1545.6
MP_198	[379;197]	[9475;4925]	acrylates/polyurethanes/varnish	95	59375	646.7	116.9	2.77621e+06	3442.5
MP_199	[377;297]	[9425;7425]	acrylates/polyurethanes/varnish	51	31875	348.1	116.6	1.48668e+06	1843.49
MP_200	[382;377]	[9550;9425]	acrylates/polyurethanes/varnish	34	21250	299.4	90.4	768175	952.537
MP_201	[384;33]	[9600;825]	acrylates/polyurethanes/varnish	21	13125	152.5	109.6	575398	713.494
MP_202	[394;239]	[9850;5975]	acrylates/polyurethanes/varnish	269	168125	923.3	231.9	15592486	19334.7
MP_203	[385;160]	[9625;4000]	acrylates/polyurethanes/varnish	22	13750	152.5	114.8	631503	783.064
MP_204	[386;324]	[9650;8100]	acrylates/polyurethanes/varnish	21	13125	220.3	75.9	398328	493.926
MP_205	[387;342]	[9675;8550]	acrylates/polyurethanes/varnish	17	10625	170.8	79.2	336672	417.473
MP_206	[388;101]	[9700;2525]	acrylates/polyurethanes/varnish	14	8750	159.6	69.8	244272	302.898
MP_207	[390;259]	[9750;6475]	acrylates/polyurethanes/varnish	54	33750	290.1	148.1	1.9995e+06	2479.38
MP_208	[397;284]	[9925;7100]	acrylates/polyurethanes/varnish	229	143125	776.9	234.6	13428061	16650.8
MP_209	[394;194]	[9850;4850]	acrylates/polyurethanes/varnish	120	75000	510.8	186.9	5608184	6954.15
MP_210	[402;299]	[10050;7475]	acrylates/polyurethanes/varnish	23	14375	192.7	95	546126	677.196
MP_211	[408;326]	[10200;8150]	acrylates/polyurethanes/varnish	174	108750	866.1	159.9	6954439	8623.5
MP_212	[413;305]	[10325;7625]	acrylates/polyurethanes/varnish	35	21875	203.5	136.8	1197413	1484.79
MP_213	[413;174]	[10325;4350]	acrylates/polyurethanes/varnish	79	49375	442.9	141.9	2.80347e+06	3476.3
MP_214	[410;113]	[10250;2825]	acrylates/polyurethanes/varnish	96	60000	480.2	159.1	3.81847e+06	4734.91
MP_215	[415;66]	[10375;1650]	acrylates/polyurethanes/varnish	30	18750	197.2	121	907770	1125.63
MP_216	[416;145]	[10400;3625]	acrylates/polyurethanes/varnish	19	11875	159.6	94.7	449910	557.888
MP_217	[422;162]	[10550;4050]	acrylates/polyurethanes/varnish	18	11250	183.1	78.2	352009	436.491
MP_218	[425;221]	[10625;5525]	acrylates/polyurethanes/varnish	19	11875	220.3	68.6	326069	404.325
MP_219	[418;127]	[10450;3175]	acrylates/polyurethanes/varnish	117	73125	465.1	200.2	5.85486e+06	7260.02
MP_220	[428;321]	[10700;8025]	acrylates/polyurethanes/varnish	50	31250	392.8	101.3	1.2661e+06	1569.96
MP_221	[434;304]	[10850;7600]	acrylates/polyurethanes/varnish	40	25000	228.9	139.1	1390875	1724.68
MP_222	[435;239]	[10875;5975]	acrylates/polyurethanes/varnish	55	34375	392.8	111.4	1.53198e+06	1899.65
MP_223	[440;289]	[11000;7225]	acrylates/polyurethanes/varnish	54	33750	434.6	98.9	1.33471e+06	1655.04
MP_224	[445;254]	[11125;6350]	acrylates/polyurethanes/varnish	26	16250	184.1	112.4	730521	905.846
MP_225	[456;264]	[11400;6600]	acrylates/polyurethanes/varnish	32	20000	185.1	137.6	1.10072e+06	1364.89
MP_226	[29;171]	[725;4275]	acrylates/polyurethanes/varnish	8	5000	104.1	61.2	122360	151.726
MP_227	[56;335]	[1400;8375]	acrylates/polyurethanes/varnish	15	9375	159.6	74.8	280415	347.714
MP_228	[61;143]	[1525;3575]	acrylates/polyurethanes/varnish	11	6875	136.8	64	175962	218.193
MP_229	[60;342]	[1500;8550]	acrylates/polyurethanes/varnish	11	6875	131.1	66.8	183665	227.744
MP_230	[67;343]	[1675;8575]	acrylates/polyurethanes/varnish	31	19375	247.8	99.6	771612	956.799
MP_231	[70;176]	[1750;4400]	acrylates/polyurethanes/varnish	28	17500	187.9	118.6	830037	1029.25
MP_232	[69;219]	[1725;5475]	acrylates/polyurethanes/varnish	13	8125	128.1	80.8	262509	325.511
MP_233	[83;400]	[2075;10000]	acrylates/polyurethanes/varnish	11	6875	115.1	76	209071	259.248
MP_234	[86;66]	[2150;1650]	acrylates/polyurethanes/varnish	35	21875	299.4	93	814027	1009.39
MP_235	[88;365]	[2200;9125]	acrylates/polyurethanes/varnish	31	19375	258.8	95.3	738651	915.928
MP_236	[88;120]	[2200;3000]	acrylates/polyurethanes/varnish	41	25625	355.2	91.9	941496	1167.46
MP_237	[86;342]	[2150;8550]	acrylates/polyurethanes/varnish	24	15000	248.6	76.8	460935	571.559
MP_238	[96;296]	[2400;7400]	acrylates/polyurethanes/varnish	94	58750	513.3	145.7	3424690	4246.62
MP_239	[89;109]	[2225;2725]	acrylates/polyurethanes/varnish	27	16875	254.7	84.3	569352	705.996
MP_240	[90;146]	[2250;3650]	acrylates/polyurethanes/varnish	11	6875	115.1	76	209071	259.248
MP_241	[91;168]	[2275;4200]	acrylates/polyurethanes/varnish	9	5625	95.7	74.8	168366	208.774
MP_242	[96;256]	[2400;6400]	acrylates/polyurethanes/varnish	16	10000	220.3	57.8	231229	286.724
MP_243	[95;286]	[2375;7150]	acrylates/polyurethanes/varnish	23	14375	170.8	107.2	616261	764.163
MP_244	[95;387]	[2375;9675]	acrylates/polyurethanes/varnish	53	33125	326	129.4	1.714e+06	2125.36
MP_245	[99;121]	[2475;3025]	acrylates/polyurethanes/varnish	20	12500	185.1	86	429967	533.159
MP_246	[99;304]	[2475;7600]	acrylates/polyurethanes/varnish	25	15625	226.6	87.8	548825	680.543
MP_247	[105;86]	[2625;2150]	acrylates/polyurethanes/varnish	12	7500	136.8	69.8	209409	259.667
MP_248	[107;134]	[2675;3350]	acrylates/polyurethanes/varnish	21	13125	159.6	104.7	549612	681.519
MP_249	[110;269]	[2750;6725]	acrylates/polyurethanes/varnish	16	10000	136.8	93.1	372283	461.631
MP_250	[109;287]	[2725;7175]	acrylates/polyurethanes/varnish	24	15000	185.1	103.2	619152	767.749
MP_251	[112;154]	[2800;3850]	acrylates/polyurethanes/varnish	35	21875	192.7	144.5	1.26466e+06	1568.18
MP_252	[117;248]	[2925;6200]	acrylates/polyurethanes/varnish	28	17500	228.9	97.4	681529	845.096
MP_253	[119;280]	[2975;7000]	acrylates/polyurethanes/varnish	61	38125	278.1	174.6	2.66189e+06	3300.75
MP_254	[117;128]	[2925;3200]	acrylates/polyurethanes/varnish	11	6875	159.6	54.8	150801	186.993
MP_255	[126;170]	[3150;4250]	acrylates/polyurethanes/varnish	12	7500	104.1	91.8	275310	341.384
MP_256	[129;311]	[3225;7775]	acrylates/polyurethanes/varnish	23	14375	207	88.4	508405	630.422
MP_257	[129;52]	[3225;1300]	acrylates/polyurethanes/varnish	12	7500	115.1	82.9	248812	308.527
MP_258	[136;117]	[3400;2925]	acrylates/polyurethanes/varnish	65	40625	434.6	119	1934057	2398.23
MP_259	[130;210]	[3250;5250]	acrylates/polyurethanes/varnish	10	6250	104.1	76.5	191187	237.072
MP_260	[131;279]	[3275;6975]	acrylates/polyurethanes/varnish	14	8750	177.1	62.9	220213	273.064
MP_261	[137;80]	[3425;2000]	acrylates/polyurethanes/varnish	22	13750	185.1	94.6	520260	645.122
MP_262	[136;380]	[3400;9500]	acrylates/polyurethanes/varnish	17	10625	136.8	98.9	420273	521.138
MP_263	[137;373]	[3425;9325]	acrylates/polyurethanes/varnish	38	23750	234.9	128.7	1223082	1516.62
MP_264	[140;248]	[3500;6200]	acrylates/polyurethanes/varnish	14	8750	128.1	87	304448	377.515
MP_265	[142;185]	[3550;4625]	acrylates/polyurethanes/varnish	22	13750	185.1	94.6	520260	645.122
MP_266	[146;352]	[3650;8800]	acrylates/polyurethanes/varnish	11	6875	115.1	76	209071	259.248
MP_267	[145;371]	[3625;9275]	acrylates/polyurethanes/varnish	7	4375	95.7	58.2	101851	126.295
MP_268	[146;147]	[3650;3675]	acrylates/polyurethanes/varnish	13	8125	115.1	89.8	292008	362.09
MP_269	[147;253]	[3675;6325]	acrylates/polyurethanes/varnish	15	9375	128.1	93.2	349494	433.372
MP_270	[154;99]	[3850;2475]	acrylates/polyurethanes/varnish	38	23750	368.7	82	779211	966.221
MP_271	[158;308]	[3950;7700]	acrylates/polyurethanes/varnish	13	8125	207	50	162420	201.401
MP_272	[158;286]	[3950;7150]	acrylates/polyurethanes/varnish	32	20000	228.9	111.3	890160	1103.8
MP_273	[159;407]	[3975;10175]	acrylates/polyurethanes/varnish	54	33750	391.1	109.9	1483290	1839.28
MP_274	[157;428]	[3925;10700]	acrylates/polyurethanes/varnish	24	15000	170.8	111.8	671014	832.057
MP_275	[161;250]	[4025;6250]	acrylates/polyurethanes/varnish	15	9375	128.1	93.2	349494	433.372
MP_276	[167;163]	[4175;4075]	acrylates/polyurethanes/varnish	78	48750	369.1	168.2	3.27905e+06	4066.02
MP_277	[162;225]	[4050;5625]	acrylates/polyurethanes/varnish	15	9375	177.1	67.4	252796	313.467
MP_278	[167;146]	[4175;3650]	acrylates/polyurethanes/varnish	31	19375	211.2	116.8	905238	1122.49
MP_279	[166;353]	[4150;8825]	acrylates/polyurethanes/varnish	18	11250	136.8	104.7	471171	584.252
MP_280	[167;118]	[4175;2950]	acrylates/polyurethanes/varnish	13	8125	125	82.8	268972	333.525
MP_281	[170;410]	[4250;10250]	acrylates/polyurethanes/varnish	12	7500	104.1	91.8	275310	341.384
MP_282	[170;275]	[4250;6875]	acrylates/polyurethanes/varnish	7	4375	80.9	68.9	120495	149.414
MP_283	[174;191]	[4350;4775]	acrylates/polyurethanes/varnish	11	6875	125	70	192577	238.796
MP_284	[177;402]	[4425;10050]	acrylates/polyurethanes/varnish	44	27500	239.3	146.3	1.60931e+06	1995.55
MP_285	[180;67]	[4500;1675]	acrylates/polyurethanes/varnish	23	14375	159.6	114.7	659286	817.514
MP_286	[179;321]	[4475;8025]	acrylates/polyurethanes/varnish	9	5625	95.7	74.8	168366	208.774
MP_287	[183;55]	[4575;1375]	acrylates/polyurethanes/varnish	42	26250	276.8	120.7	1.26781e+06	1572.08
MP_288	[185;104]	[4625;2600]	acrylates/polyurethanes/varnish	23	14375	166.4	110	632378	784.149
MP_289	[184;314]	[4600;7850]	acrylates/polyurethanes/varnish	12	7500	128.1	74.6	223676	277.358
MP_290	[184;392]	[4600;9800]	acrylates/polyurethanes/varnish	61	38125	300	161.8	2.46787e+06	3060.16
MP_291	[186;40]	[4650;1000]	acrylates/polyurethanes/varnish	13	8125	152.5	67.8	220504	273.425
MP_292	[191;97]	[4775;2425]	acrylates/polyurethanes/varnish	24	15000	185.1	103.2	619152	767.749
MP_293	[192;149]	[4800;3725]	acrylates/polyurethanes/varnish	8	5000	95.7	66.5	133030	164.957
MP_294	[195;156]	[4875;3900]	acrylates/polyurethanes/varnish	22	13750	215.4	81.3	447035	554.323
MP_295	[193;53]	[4825;1325]	acrylates/polyurethanes/varnish	37	23125	352.4	83.6	772872	958.362
MP_296	[196;192]	[4900;4800]	acrylates/polyurethanes/varnish	33	20625	313.3	83.8	691518	857.483
MP_297	[195;252]	[4875;6300]	acrylates/polyurethanes/varnish	22	13750	170.8	102.5	563838	699.159
MP_298	[198;436]	[4950;10900]	acrylates/polyurethanes/varnish	12	7500	128.1	74.6	223676	277.358
MP_299	[203;330]	[5075;8250]	acrylates/polyurethanes/varnish	43	26875	273.7	125	1.34376e+06	1666.27
MP_300	[203;85]	[5075;2125]	acrylates/polyurethanes/varnish	18	11250	205.3	69.8	314003	389.364
MP_301	[202;300]	[5050;7500]	acrylates/polyurethanes/varnish	24	15000	177.1	107.9	647157	802.475
MP_302	[208;375]	[5200;9375]	acrylates/polyurethanes/varnish	63	39375	398.3	125.9	1.98232e+06	2458.07
MP_303	[206;417]	[5150;10425]	acrylates/polyurethanes/varnish	25	15625	238.6	83.4	521122	646.192
MP_304	[210;99]	[5250;2475]	acrylates/polyurethanes/varnish	12	7500	128.1	74.6	223676	277.358
MP_305	[212;48]	[5300;1200]	acrylates/polyurethanes/varnish	30	18750	234.9	101.6	762309	945.263
MP_306	[213;324]	[5325;8100]	acrylates/polyurethanes/varnish	15	9375	136.8	87.3	327202	405.73
MP_307	[212;410]	[5300;10250]	acrylates/polyurethanes/varnish	7	4375	104.1	53.5	93681.8	116.165
MP_308	[215;68]	[5375;1700]	acrylates/polyurethanes/varnish	9	5625	136.8	52.4	117793	146.063
MP_309	[215;81]	[5375;2025]	acrylates/polyurethanes/varnish	13	8125	170.8	60.6	196877	244.128
MP_310	[220;213]	[5500;5325]	acrylates/polyurethanes/varnish	38	23750	271.9	111.2	1.05672e+06	1310.34
MP_311	[222;81]	[5550;2025]	acrylates/polyurethanes/varnish	15	9375	150	79.6	298416	370.035
MP_312	[220;219]	[5500;5475]	acrylates/polyurethanes/varnish	8	5000	95.7	66.5	133030	164.957
MP_313	[224;90]	[5600;2250]	acrylates/polyurethanes/varnish	15	9375	185.1	64.5	241856	299.902
MP_314	[223;128]	[5575;3200]	acrylates/polyurethanes/varnish	16	10000	166.4	76.5	306028	379.475
MP_315	[223;107]	[5575;2675]	acrylates/polyurethanes/varnish	20	12500	159.6	99.7	498515	618.158
MP_316	[225;336]	[5625;8400]	acrylates/polyurethanes/varnish	12	7500	128.1	74.6	223676	277.358
MP_317	[228;25]	[5700;625]	acrylates/polyurethanes/varnish	15	9375	201.8	59.2	221841	275.083
MP_318	[227;250]	[5675;6250]	acrylates/polyurethanes/varnish	24	15000	207	92.3	553575	686.433
MP_319	[229;121]	[5725;3025]	acrylates/polyurethanes/varnish	18	11250	185.1	77.4	348273	431.859
MP_320	[231;345]	[5775;8625]	acrylates/polyurethanes/varnish	31	19375	206.1	119.7	927451	1150.04
MP_321	[231;371]	[5775;9275]	acrylates/polyurethanes/varnish	18	11250	150	95.5	429718	532.851
MP_322	[238;184]	[5950;4600]	acrylates/polyurethanes/varnish	91	56875	501	144.6	3.28855e+06	4077.8
MP_323	[231;192]	[5775;4800]	acrylates/polyurethanes/varnish	22	13750	152.5	114.8	631503	783.064
MP_324	[231;223]	[5775;5575]	acrylates/polyurethanes/varnish	7	4375	80.9	68.9	120495	149.414
MP_325	[233;270]	[5825;6750]	acrylates/polyurethanes/varnish	29	18125	261.5	88.2	639790	793.34
MP_326	[230;358]	[5750;8950]	acrylates/polyurethanes/varnish	23	14375	240.1	76.2	438399	543.615
MP_327	[236;198]	[5900;4950]	acrylates/polyurethanes/varnish	46	28750	278.1	131.6	1.51372e+06	1877.02
MP_328	[235;170]	[5875;4250]	acrylates/polyurethanes/varnish	14	8750	115.1	96.8	338661	419.939
MP_329	[239;285]	[5975;7125]	acrylates/polyurethanes/varnish	109	68125	577.1	150.3	4.09604e+06	5079.09
MP_330	[241;45]	[6025;1125]	acrylates/polyurethanes/varnish	37	23125	366.4	80.4	743404	921.821
MP_331	[237;225]	[5925;5625]	acrylates/polyurethanes/varnish	16	10000	136.8	93.1	372283	461.631
MP_332	[239;214]	[5975;5350]	acrylates/polyurethanes/varnish	34	21250	234.9	115.2	979143	1214.14
MP_333	[240;416]	[6000;10400]	acrylates/polyurethanes/varnish	10	6250	115.1	69.1	172786	214.255
MP_334	[242;305]	[6050;7625]	acrylates/polyurethanes/varnish	24	15000	192.7	99.1	594647	737.363
MP_335	[242;106]	[6050;2650]	acrylates/polyurethanes/varnish	25	15625	207	96.1	600667	744.828
MP_336	[245;174]	[6125;4350]	acrylates/polyurethanes/varnish	14	8750	152.5	73.1	255733	317.108
MP_337	[249;201]	[6225;5025]	acrylates/polyurethanes/varnish	42	26250	258.2	129.5	1.35933e+06	1685.57
MP_338	[248;276]	[6200;6900]	acrylates/polyurethanes/varnish	40	25000	267.9	118.8	1188057	1473.19
MP_339	[249;413]	[6225;10325]	acrylates/polyurethanes/varnish	29	18125	203.5	113.4	822061	1019.36
MP_340	[252;152]	[6300;3800]	acrylates/polyurethanes/varnish	41	25625	345.6	94.4	967624	1199.85
MP_341	[251;299]	[6275;7475]	acrylates/polyurethanes/varnish	27	16875	188.9	113.7	767795	952.065
MP_342	[256;336]	[6400;8400]	acrylates/polyurethanes/varnish	47	29375	383.8	97.5	1.1451e+06	1419.93
MP_343	[250;429]	[6250;10725]	acrylates/polyurethanes/varnish	43	26875	332.7	102.9	1.10577e+06	1371.15
MP_344	[259;390]	[6475;9750]	acrylates/polyurethanes/varnish	156	97500	515.3	240.9	9395944	11651
MP_345	[257;77]	[6425;1925]	acrylates/polyurethanes/varnish	57	35625	299.4	151.5	2.159e+06	2677.16
MP_346	[260;18]	[6500;450]	acrylates/polyurethanes/varnish	35	21875	258.8	107.6	941569	1167.55
MP_347	[262;377]	[6550;9425]	acrylates/polyurethanes/varnish	45	28125	300	119.4	1.34304e+06	1665.37
MP_348	[263;213]	[6575;5325]	acrylates/polyurethanes/varnish	15	9375	128.1	93.2	349494	433.372
MP_349	[267;138]	[6675;3450]	acrylates/polyurethanes/varnish	75	46875	351	170.1	3.18856e+06	3953.82
MP_350	[269;437]	[6725;10925]	acrylates/polyurethanes/varnish	18	11250	159.6	89.7	403797	500.708
MP_351	[269;306]	[6725;7650]	acrylates/polyurethanes/varnish	20	12500	150	106.1	530517	657.841
MP_352	[270;402]	[6750;10050]	acrylates/polyurethanes/varnish	14	8750	128.1	87	304448	377.515
MP_353	[269;77]	[6725;1925]	acrylates/polyurethanes/varnish	12	7500	131.1	72.9	218576	271.034
MP_354	[270;96]	[6750;2400]	acrylates/polyurethanes/varnish	16	10000	166.4	76.5	306028	379.475
MP_355	[276;392]	[6900;9800]	acrylates/polyurethanes/varnish	8	5000	115.1	55.3	110583	137.123
MP_356	[278;421]	[6950;10525]	acrylates/polyurethanes/varnish	5	3125	80.9	49.2	61477	76.2314
MP_357	[278;371]	[6950;9275]	acrylates/polyurethanes/varnish	10	6250	104.1	76.5	191187	237.072
MP_358	[281;262]	[7025;6550]	acrylates/polyurethanes/varnish	30	18750	228.9	104.3	782367	970.135
MP_359	[279;383]	[6975;9575]	acrylates/polyurethanes/varnish	32	20000	302.8	84.1	672735	834.191
MP_360	[279;60]	[6975;1500]	acrylates/polyurethanes/varnish	23	14375	185.1	98.9	568631	705.103
MP_361	[281;183]	[7025;4575]	acrylates/polyurethanes/varnish	12	7500	152.5	62.6	187885	232.978
MP_362	[286;304]	[7150;7600]	acrylates/polyurethanes/varnish	18	11250	150	95.5	429718	532.851
MP_363	[289;443]	[7225;11075]	acrylates/polyurethanes/varnish	23	14375	207	88.4	508405	630.422
MP_364	[288;57]	[7200;1425]	acrylates/polyurethanes/varnish	66	41250	410.3	128	2112288	2619.24
MP_365	[292;208]	[7300;5200]	acrylates/polyurethanes/varnish	10	6250	104.1	76.5	191187	237.072
MP_366	[293;311]	[7325;7775]	acrylates/polyurethanes/varnish	19	11875	159.6	94.7	449910	557.888
MP_367	[293;260]	[7325;6500]	acrylates/polyurethanes/varnish	36	22500	293.1	97.7	879714	1090.85
MP_368	[306;275]	[7650;6875]	acrylates/polyurethanes/varnish	62	38750	317.1	155.6	2.4118e+06	2990.63
MP_369	[304;376]	[7600;9400]	acrylates/polyurethanes/varnish	9	5625	128.1	55.9	125818	156.014
MP_370	[308;174]	[7700;4350]	acrylates/polyurethanes/varnish	33	20625	267.9	98	808621	1002.69
MP_371	[310;319]	[7750;7975]	acrylates/polyurethanes/varnish	58	36250	322.3	143.2	2.07617e+06	2574.45
MP_372	[306;312]	[7650;7800]	acrylates/polyurethanes/varnish	20	12500	183.1	86.9	434579	538.878
MP_373	[312;99]	[7800;2475]	acrylates/polyurethanes/varnish	37	23125	211.2	139.4	1.28956e+06	1599.06
MP_374	[311;226]	[7775;5650]	acrylates/polyurethanes/varnish	17	10625	136.8	98.9	420273	521.138
MP_375	[311;423]	[7775;10575]	acrylates/polyurethanes/varnish	17	10625	136.8	98.9	420273	521.138
MP_376	[313;127]	[7825;3175]	acrylates/polyurethanes/varnish	3	1875	60.4	39.6	29665.9	36.7857
MP_377	[316;149]	[7900;3725]	acrylates/polyurethanes/varnish	27	16875	273.7	78.5	529802	656.955
MP_378	[319;236]	[7975;5900]	acrylates/polyurethanes/varnish	67	41875	304.5	175.1	2.93279e+06	3636.65
MP_379	[320;199]	[8000;4975]	acrylates/polyurethanes/varnish	38	23750	258.2	117.1	1.11274e+06	1379.8
MP_380	[318;262]	[7950;6550]	acrylates/polyurethanes/varnish	22	13750	170.8	102.5	563838	699.159
MP_381	[319;358]	[7975;8950]	acrylates/polyurethanes/varnish	19	11875	192.7	78.5	372687	462.132
MP_382	[321;320]	[8025;8000]	acrylates/polyurethanes/varnish	11	6875	115.1	76	209071	259.248
MP_383	[321;122]	[8025;3050]	acrylates/polyurethanes/varnish	20	12500	185.1	86	429967	533.159
MP_384	[323;396]	[8075;9900]	acrylates/polyurethanes/varnish	22	13750	238.6	73.4	403557	500.411
MP_385	[320;36]	[8000;900]	acrylates/polyurethanes/varnish	32	20000	313.3	81.3	650243	806.301
MP_386	[328;125]	[8200;3125]	acrylates/polyurethanes/varnish	40	25000	232.6	136.9	1368614	1697.08
MP_387	[329;85]	[8225;2125]	acrylates/polyurethanes/varnish	24	15000	183.1	104.3	625794	775.985
MP_388	[332;115]	[8300;2875]	acrylates/polyurethanes/varnish	26	16250	220.3	93.9	610588	757.13
MP_389	[334;214]	[8350;5350]	acrylates/polyurethanes/varnish	9	5625	150	47.7	107430	133.213
MP_390	[334;75]	[8350;1875]	acrylates/polyurethanes/varnish	11	6875	150	58.4	160481	198.997
MP_391	[334;146]	[8350;3650]	acrylates/polyurethanes/varnish	8	5000	100	63.7	127324	157.882
MP_392	[335;274]	[8375;6850]	acrylates/polyurethanes/varnish	9	5625	115.1	62.2	139957	173.546
MP_393	[337;201]	[8425;5025]	acrylates/polyurethanes/varnish	33	20625	422.6	62.1	512659	635.698
MP_394	[343;38]	[8575;950]	acrylates/polyurethanes/varnish	20	12500	170.8	93.2	465982	577.817
MP_395	[339;61]	[8475;1525]	acrylates/polyurethanes/varnish	38	23750	206.1	146.7	1.39359e+06	1728.05
MP_396	[349;211]	[8725;5275]	acrylates/polyurethanes/varnish	25	15625	183.1	108.6	679030	841.997
MP_397	[358;354]	[8950;8850]	acrylates/polyurethanes/varnish	13	8125	131.1	78.9	256523	318.089
MP_398	[358;227]	[8950;5675]	acrylates/polyurethanes/varnish	18	11250	152.5	93.9	422742	524.2
MP_399	[363;192]	[9075;4800]	acrylates/polyurethanes/varnish	11	6875	115.1	76	209071	259.248
MP_400	[364;310]	[9100;7750]	acrylates/polyurethanes/varnish	17	10625	192.7	70.2	298356	369.961
MP_401	[364;162]	[9100;4050]	acrylates/polyurethanes/varnish	12	7500	136.8	69.8	209409	259.667
MP_402	[365;199]	[9125;4975]	acrylates/polyurethanes/varnish	11	6875	115.1	76	209071	259.248
MP_403	[362;233]	[9050;5825]	acrylates/polyurethanes/varnish	62	38750	322.3	153.1	2372412	2941.79
MP_404	[372;88]	[9300;2200]	acrylates/polyurethanes/varnish	63	39375	350.5	143	2.25293e+06	2793.64
MP_405	[373;100]	[9325;2500]	acrylates/polyurethanes/varnish	21	13125	159.6	104.7	549612	681.519
MP_406	[374;174]	[9350;4350]	acrylates/polyurethanes/varnish	48	30000	368.7	103.6	1.24328e+06	1541.67
MP_407	[374;275]	[9350;6875]	acrylates/polyurethanes/varnish	8	5000	95.7	66.5	133030	164.957
MP_408	[379;317]	[9475;7925]	acrylates/polyurethanes/varnish	50	31250	266.7	149.2	1.86508e+06	2312.7
MP_409	[383;70]	[9575;1750]	acrylates/polyurethanes/varnish	33	20625	188.9	139	1.14695e+06	1422.22
MP_410	[384;228]	[9600;5700]	acrylates/polyurethanes/varnish	18	11250	240.1	59.7	268509	332.951
MP_411	[386;126]	[9650;3150]	acrylates/polyurethanes/varnish	39	24375	211.2	146.9	1.43274e+06	1776.6
MP_412	[387;81]	[9675;2025]	acrylates/polyurethanes/varnish	11	6875	115.1	76	209071	259.248
MP_413	[390;355]	[9750;8875]	acrylates/polyurethanes/varnish	12	7500	115.1	82.9	248812	308.527
MP_414	[394;336]	[9850;8400]	acrylates/polyurethanes/varnish	18	11250	353.8	40.5	182175	225.897
MP_415	[396;96]	[9900;2400]	acrylates/polyurethanes/varnish	81	50625	465.9	138.4	2801854	3474.3
MP_416	[395;117]	[9875;2925]	acrylates/polyurethanes/varnish	22	13750	226.6	77.3	425010	527.012
MP_417	[397;183]	[9925;4575]	acrylates/polyurethanes/varnish	18	11250	136.8	104.7	471171	584.252
MP_418	[400;263]	[10000;6575]	acrylates/polyurethanes/varnish	22	13750	276.2	63.4	348560	432.215
MP_419	[398;360]	[9950;9000]	acrylates/polyurethanes/varnish	37	23125	266.7	110.4	1.02121e+06	1266.31
MP_420	[402;146]	[10050;3650]	acrylates/polyurethanes/varnish	40	25000	282.7	112.6	1125805	1396
MP_421	[403;167]	[10075;4175]	acrylates/polyurethanes/varnish	39	24375	264	117.6	1146239	1421.34
MP_422	[408;161]	[10200;4025]	acrylates/polyurethanes/varnish	18	11250	185.1	77.4	348273	431.859
MP_423	[411;348]	[10275;8700]	acrylates/polyurethanes/varnish	68	42500	375.9	144	2.44729e+06	3034.64
MP_424	[412;235]	[10300;5875]	acrylates/polyurethanes/varnish	14	8750	128.1	87	304448	377.515
MP_425	[413;202]	[10325;5050]	acrylates/polyurethanes/varnish	11	6875	104.1	84.1	231337	286.857
MP_426	[415;293]	[10375;7325]	acrylates/polyurethanes/varnish	16	10000	150	84.9	339531	421.018
MP_427	[423;308]	[10575;7700]	acrylates/polyurethanes/varnish	48	30000	307.3	124.3	1.49171e+06	1849.72
MP_428	[422;283]	[10550;7075]	acrylates/polyurethanes/varnish	27	16875	205.3	104.7	706507	876.068
MP_429	[426;177]	[10650;4425]	acrylates/polyurethanes/varnish	41	25625	253.4	128.7	1319558	1636.25
MP_430	[424;214]	[10600;5350]	acrylates/polyurethanes/varnish	13	8125	115.1	89.8	292008	362.09
MP_431	[423;190]	[10575;4750]	acrylates/polyurethanes/varnish	29	18125	283	81.6	591250	733.151
MP_432	[434;273]	[10850;6825]	acrylates/polyurethanes/varnish	49	30625	293.1	133	1629779	2020.93
MP_433	[441;217]	[11025;5425]	acrylates/polyurethanes/varnish	66	41250	403.3	130.2	2148747	2664.45
MP_434	[437;263]	[10925;6575]	acrylates/polyurethanes/varnish	11	6875	150	58.4	160481	198.997
MP_435	[441;208]	[11025;5200]	acrylates/polyurethanes/varnish	34	21250	207	130.7	1.11099e+06	1377.63
MP_436	[452;353]	[11300;8825]	acrylates/polyurethanes/varnish	6	3750	100	47.7	71619.7	88.8085
MP_437	[35;175]	[875;4375]	acrylates/polyurethanes/varnish	29	18125	200.9	114.9	832859	1032.74
MP_438	[49;283]	[1225;7075]	acrylates/polyurethanes/varnish	32	20000	326	78.1	624826	774.785
MP_439	[241;34]	[6025;850]	polypropylene	14	8750	150	74.3	259953	246.955
MP_440	[188;302]	[4700;7550]	polyamide	6	3750	104.1	45.9	68827.4	75.5225
MP_441	[201;85]	[5025;2125]	cellulose chemical modified	6	3750	80.9	59	88526.8	115.085
MP_442	[224;449]	[5600;11225]	cellulose chemical modified	15	9375	136.8	87.3	327202	425.362
MP_443	[13;220]	[325;5500]	polyethylene chlorinated	13	8125	136.8	75.6	245765	285.087
MP_444	[14;168]	[350;4200]	polyethylene chlorinated	12	7500	115.1	82.9	248812	288.622
MP_445	[18;264]	[450;6600]	polyethylene chlorinated	8	5000	95.7	66.5	133030	154.315
MP_446	[21;186]	[525;4650]	polyethylene chlorinated	27	16875	184.1	116.7	787795	913.842
MP_447	[21;294]	[525;7350]	polyethylene chlorinated	14	8750	150	74.3	259953	301.546
MP_448	[25;216]	[625;5400]	polyethylene chlorinated	46	28750	258.8	141.4	1.62642e+06	1886.64
MP_449	[27;170]	[675;4250]	polyethylene chlorinated	21	13125	215.4	77.6	407319	472.49
MP_450	[27;246]	[675;6150]	polyethylene chlorinated	7	4375	104.1	53.5	93681.8	108.671
MP_451	[29;294]	[725;7350]	polyethylene chlorinated	20	12500	177.1	89.9	449415	521.321
MP_452	[29;190]	[725;4750]	polyethylene chlorinated	20	12500	150	106.1	530517	615.399
MP_453	[35;152]	[875;3800]	polyethylene chlorinated	16	10000	159.6	79.8	319049	370.097
MP_454	[36;200]	[900;5000]	polyethylene chlorinated	37	23125	211.2	139.4	1.28956e+06	1495.89
MP_455	[38;182]	[950;4550]	polyethylene chlorinated	39	24375	278.7	111.4	1.08575e+06	1259.47
MP_456	[39;321]	[975;8025]	polyethylene chlorinated	11	6875	115.1	76	209071	242.522
MP_457	[40;252]	[1000;6300]	polyethylene chlorinated	10	6250	104.1	76.5	191187	221.777
MP_458	[40;297]	[1000;7425]	polyethylene chlorinated	56	35000	328.1	135.8	1.90151e+06	2205.75
MP_459	[45;169]	[1125;4225]	polyethylene chlorinated	37	23125	276.8	106.4	983916	1141.34
MP_460	[44;113]	[1100;2825]	polyethylene chlorinated	8	5000	95.7	66.5	133030	154.315
MP_461	[47;225]	[1175;5625]	polyethylene chlorinated	15	9375	128.1	93.2	349494	405.413
MP_462	[47;344]	[1175;8600]	polyethylene chlorinated	9	5625	104.1	68.8	154862	179.64
MP_463	[54;258]	[1350;6450]	polyethylene chlorinated	28	17500	200.9	110.9	776411	900.636
MP_464	[55;285]	[1375;7125]	polyethylene chlorinated	15	9375	136.8	87.3	327202	379.554
MP_465	[58;101]	[1450;2525]	polyethylene chlorinated	9	5625	95.7	74.8	168366	195.305
MP_466	[60;145]	[1500;3625]	polyethylene chlorinated	21	13125	183.1	91.3	479123	555.783
MP_467	[58;109]	[1450;2725]	polyethylene chlorinated	9	5625	104.1	68.8	154862	179.64
MP_468	[58;126]	[1450;3150]	polyethylene chlorinated	8	5000	95.7	66.5	133030	154.315
MP_469	[58;134]	[1450;3350]	polyethylene chlorinated	3	1875	60.4	39.6	29665.9	34.4124
MP_470	[60;195]	[1500;4875]	polyethylene chlorinated	6	3750	80.9	59	88526.8	102.691
MP_471	[60;336]	[1500;8400]	polyethylene chlorinated	10	6250	104.1	76.5	191187	221.777
MP_472	[61;359]	[1525;8975]	polyethylene chlorinated	34	21250	203.5	132.9	1.12997e+06	1310.76
MP_473	[61;120]	[1525;3000]	polyethylene chlorinated	18	11250	150	95.5	429718	498.473
MP_474	[64;129]	[1600;3225]	polyethylene chlorinated	19	11875	152.5	99.2	471018	546.381
MP_475	[63;176]	[1575;4400]	polyethylene chlorinated	12	7500	128.1	74.6	223676	259.464
MP_476	[63;214]	[1575;5350]	polyethylene chlorinated	9	5625	95.7	74.8	168366	195.305
MP_477	[70;184]	[1750;4600]	polyethylene chlorinated	26	16250	204.4	101.2	657988	763.266
MP_478	[68;237]	[1700;5925]	polyethylene chlorinated	18	11250	150	95.5	429718	498.473
MP_479	[66;348]	[1650;8700]	polyethylene chlorinated	38	23750	258.2	117.1	1.11274e+06	1290.78
MP_480	[70;144]	[1750;3600]	polyethylene chlorinated	60	37500	454.7	105	1.57493e+06	1826.92
MP_481	[68;256]	[1700;6400]	polyethylene chlorinated	14	8750	131.1	85	297506	345.107
MP_482	[71;156]	[1775;3900]	polyethylene chlorinated	5	3125	100	39.8	49735.9	57.6937
MP_483	[70;302]	[1750;7550]	polyethylene chlorinated	16	10000	136.8	93.1	372283	431.848
MP_484	[69;329]	[1725;8225]	polyethylene chlorinated	63	39375	369.1	135.8	2.13914e+06	2481.41
MP_485	[78;371]	[1950;9275]	polyethylene chlorinated	8	5000	100	63.7	127324	147.696
MP_486	[82;242]	[2050;6050]	polyethylene chlorinated	34	21250	300	90.2	766692	889.363
MP_487	[82;333]	[2050;8325]	polyethylene chlorinated	54	33750	279.3	153.8	2.07691e+06	2409.21
MP_488	[82;154]	[2050;3850]	polyethylene chlorinated	10	6250	115.1	69.1	172786	200.432
MP_489	[81;75]	[2025;1875]	polyethylene chlorinated	5	3125	80.9	49.2	61477	71.3133
MP_490	[89;81]	[2225;2025]	polyethylene chlorinated	42	26250	321.3	104	1.09226e+06	1267.02
MP_491	[87;268]	[2175;6700]	polyethylene chlorinated	8	5000	100	63.7	127324	147.696
MP_492	[91;258]	[2275;6450]	polyethylene chlorinated	66	41250	356.2	147.5	2.43302e+06	2822.3
MP_493	[93;344]	[2325;8600]	polyethylene chlorinated	66	41250	345.6	152	2.50742e+06	2908.61
MP_494	[101;121]	[2525;3025]	polyethylene chlorinated	115	71875	538.6	169.9	4885311	5666.96
MP_495	[94;105]	[2350;2625]	polyethylene chlorinated	13	8125	115.1	89.8	292008	338.73
MP_496	[100;278]	[2500;6950]	polyethylene chlorinated	120	75000	455.8	209.5	6.28502e+06	7290.62
MP_497	[94;325]	[2350;8125]	polyethylene chlorinated	53	33125	307.3	137.3	1.81867e+06	2109.65
MP_498	[98;9]	[2450;225]	polyethylene chlorinated	12	7500	115.1	82.9	248812	288.622
MP_499	[98;219]	[2450;5475]	polyethylene chlorinated	9	5625	104.1	68.8	154862	179.64
MP_500	[100;141]	[2500;3525]	polyethylene chlorinated	13	8125	136.8	75.6	245765	285.087
MP_501	[100;332]	[2500;8300]	polyethylene chlorinated	12	7500	136.8	69.8	209409	242.915
MP_502	[102;400]	[2550;10000]	polyethylene chlorinated	21	13125	152.5	109.6	575398	667.462
MP_503	[109;252]	[2725;6300]	polyethylene chlorinated	193	120625	666.6	230.4	11116901	12895.6
MP_504	[104;54]	[2600;1350]	polyethylene chlorinated	12	7500	115.1	82.9	248812	288.622
MP_505	[103;395]	[2575;9875]	polyethylene chlorinated	11	6875	104.1	84.1	231337	268.351
MP_506	[107;236]	[2675;5900]	polyethylene chlorinated	50	31250	253.4	157	1.96246e+06	2276.45
MP_507	[104;337]	[2600;8425]	polyethylene chlorinated	11	6875	115.1	76	209071	242.522
MP_508	[101;375]	[2525;9375]	polyethylene chlorinated	73	45625	615.2	94.4	1.72331e+06	1999.04
MP_509	[114;89]	[2850;2225]	polyethylene chlorinated	127	79375	609.3	165.9	5265934	6108.48
MP_510	[111;297]	[2775;7425]	polyethylene chlorinated	91	56875	519.6	139.4	3.17033e+06	3677.58
MP_511	[108;391]	[2700;9775]	polyethylene chlorinated	32	20000	192.7	132.1	1.05715e+06	1226.3
MP_512	[108;86]	[2700;2150]	polyethylene chlorinated	6	3750	80.9	59	88526.8	102.691
MP_513	[109;158]	[2725;3950]	polyethylene chlorinated	11	6875	104.1	84.1	231337	268.351
MP_514	[109;219]	[2725;5475]	polyethylene chlorinated	50	31250	260.8	152.5	1906690	2211.76
MP_515	[114;349]	[2850;8725]	polyethylene chlorinated	96	60000	452.6	168.8	4051336	4699.55
MP_516	[108;316]	[2700;7900]	polyethylene chlorinated	43	26875	334.2	102.4	1.10066e+06	1276.76
MP_517	[114;197]	[2850;4925]	polyethylene chlorinated	15	9375	136.8	87.3	327202	379.554
MP_518	[118;73]	[2950;1825]	polyethylene chlorinated	21	13125	150	111.4	584894	678.477
MP_519	[114;165]	[2850;4125]	polyethylene chlorinated	29	18125	266.7	86.5	627349	727.725
MP_520	[117;110]	[2925;2750]	polyethylene chlorinated	19	11875	177.1	85.4	405597	470.492
MP_521	[117;274]	[2925;6850]	polyethylene chlorinated	13	8125	128.1	80.8	262509	304.51
MP_522	[120;59]	[3000;1475]	polyethylene chlorinated	31	19375	255.5	96.6	748311	868.04
MP_523	[119;186]	[2975;4650]	polyethylene chlorinated	15	9375	136.8	87.3	327202	379.554
MP_524	[120;394]	[3000;9850]	polyethylene chlorinated	14	8750	192.7	57.8	202345	234.72
MP_525	[122;170]	[3050;4250]	polyethylene chlorinated	15	9375	166.4	71.7	268970	312.005
MP_526	[122;213]	[3050;5325]	polyethylene chlorinated	22	13750	207	84.6	465157	539.582
MP_527	[121;312]	[3025;7800]	polyethylene chlorinated	172	107500	535.3	255.7	10994973	12754.2
MP_528	[113;136]	[2825;3400]	polyethylene chlorinated	119	74375	636	148.9	4.4297e+06	5138.45
MP_529	[122;404]	[3050;10100]	polyethylene chlorinated	14	8750	131.1	85	297506	345.107
MP_530	[123;108]	[3075;2700]	polyethylene chlorinated	19	11875	159.6	94.7	449910	521.895
MP_531	[126;84]	[3150;2100]	polyethylene chlorinated	12	7500	115.1	82.9	248812	288.622
MP_532	[129;112]	[3225;2800]	polyethylene chlorinated	62	38750	424.6	116.2	1.80114e+06	2089.32
MP_533	[131;354]	[3275;8850]	polyethylene chlorinated	48	30000	301.1	126.8	1.52213e+06	1765.68
MP_534	[129;426]	[3225;10650]	polyethylene chlorinated	15	9375	131.1	91.1	341525	396.169
MP_535	[128;175]	[3200;4375]	polyethylene chlorinated	17	10625	136.8	98.9	420273	487.516
MP_536	[126;280]	[3150;7000]	polyethylene chlorinated	60	37500	337.7	141.4	2.12106e+06	2460.43
MP_537	[130;261]	[3250;6525]	polyethylene chlorinated	50	31250	283	140.6	1.75758e+06	2038.79
MP_538	[132;80]	[3300;2000]	polyethylene chlorinated	22	13750	185.1	94.6	520260	603.502
MP_539	[132;127]	[3300;3175]	polyethylene chlorinated	6	3750	80.9	59	88526.8	102.691
MP_540	[132;35]	[3300;875]	polyethylene chlorinated	23	14375	231.2	79.2	455284	528.129
MP_541	[134;139]	[3350;3475]	polyethylene chlorinated	24	15000	177.1	107.9	647157	750.703
MP_542	[137;63]	[3425;1575]	polyethylene chlorinated	11	6875	128.1	68.3	187950	218.022
MP_543	[136;256]	[3400;6400]	polyethylene chlorinated	7	4375	95.7	58.2	101851	118.147
MP_544	[137;152]	[3425;3800]	polyethylene chlorinated	38	23750	268.6	112.6	1.06958e+06	1240.72
MP_545	[138;224]	[3450;5600]	polyethylene chlorinated	15	9375	131.1	91.1	341525	396.169
MP_546	[139;243]	[3475;6075]	polyethylene chlorinated	22	13750	205.3	85.3	469066	544.117
MP_547	[138;347]	[3450;8675]	polyethylene chlorinated	47	29375	322.3	116	1.36333e+06	1581.47
MP_548	[139;134]	[3475;3350]	polyethylene chlorinated	8	5000	125	50.9	101859	118.157
MP_549	[142;291]	[3550;7275]	polyethylene chlorinated	37	23125	253.4	116.2	1.07464e+06	1246.59
MP_550	[141;432]	[3525;10800]	polyethylene chlorinated	62	38750	424.6	116.2	1.80114e+06	2089.32
MP_551	[140;75]	[3500;1875]	polyethylene chlorinated	48	30000	327.6	116.6	1.39921e+06	1623.09
MP_552	[143;208]	[3575;5200]	polyethylene chlorinated	39	24375	273.1	113.6	1.10795e+06	1285.22
MP_553	[147;81]	[3675;2025]	polyethylene chlorinated	133	83125	693.2	152.7	5.07699e+06	5889.3
MP_554	[145;35]	[3625;875]	polyethylene chlorinated	57	35625	278.7	162.8	2.31926e+06	2690.35
MP_555	[150;309]	[3750;7725]	polyethylene chlorinated	113	70625	484.2	185.7	5246781	6086.27
MP_556	[144;150]	[3600;3750]	polyethylene chlorinated	9	5625	95.7	74.8	168366	195.305
MP_557	[146;189]	[3650;4725]	polyethylene chlorinated	20	12500	170.8	93.2	465982	540.539
MP_558	[146;59]	[3650;1475]	polyethylene chlorinated	17	10625	170.8	79.2	336672	390.539
MP_559	[147;102]	[3675;2550]	polyethylene chlorinated	44	27500	231.2	151.5	1.66622e+06	1932.81
MP_560	[144;123]	[3600;3075]	polyethylene chlorinated	29	18125	212.8	108.5	786361	912.179
MP_561	[148;144]	[3700;3600]	polyethylene chlorinated	23	14375	192.7	95	546126	633.506
MP_562	[153;283]	[3825;7075]	polyethylene chlorinated	130	81250	518.5	199.5	6.48452e+06	7522.04
MP_563	[153;372]	[3825;9300]	polyethylene chlorinated	119	74375	610.2	155.2	4.61668e+06	5355.35
MP_564	[145;395]	[3625;9875]	polyethylene chlorinated	20	12500	215.4	73.9	369450	428.562
MP_565	[147;422]	[3675;10550]	polyethylene chlorinated	11	6875	115.1	76	209071	242.522
MP_566	[149;27]	[3725;675]	polyethylene chlorinated	11	6875	115.1	76	209071	242.522
MP_567	[150;178]	[3750;4450]	polyethylene chlorinated	8	5000	95.7	66.5	133030	154.315
MP_568	[150;429]	[3750;10725]	polyethylene chlorinated	12	7500	115.1	82.9	248812	288.622
MP_569	[152;51]	[3800;1275]	polyethylene chlorinated	15	9375	136.8	87.3	327202	379.554
MP_570	[151;341]	[3775;8525]	polyethylene chlorinated	143	89375	549.2	207.2	7408008	8593.29
MP_571	[155;62]	[3875;1550]	polyethylene chlorinated	27	16875	223.4	96.2	649176	753.044
MP_572	[151;424]	[3775;10600]	polyethylene chlorinated	15	9375	150	79.6	298416	346.162
MP_573	[153;84]	[3825;2100]	polyethylene chlorinated	16	10000	136.8	93.1	372283	431.848
MP_574	[154;45]	[3850;1125]	polyethylene chlorinated	18	11250	136.8	104.7	471171	546.558
MP_575	[154;99]	[3850;2475]	polyethylene chlorinated	6	3750	80.9	59	88526.8	102.691
MP_576	[156;156]	[3900;3900]	polyethylene chlorinated	57	35625	327.6	138.5	1.97311e+06	2288.8
MP_577	[155;174]	[3875;4350]	polyethylene chlorinated	5	3125	80.9	49.2	61477	71.3133
MP_578	[157;399]	[3925;9975]	polyethylene chlorinated	36	22500	238.6	120.1	1.08062e+06	1253.52
MP_579	[160;144]	[4000;3600]	polyethylene chlorinated	50	31250	278.7	142.8	1.7846e+06	2070.13
MP_580	[157;191]	[3925;4775]	polyethylene chlorinated	21	13125	192.7	86.7	455277	528.121
MP_581	[162;222]	[4050;5550]	polyethylene chlorinated	33	20625	323.4	81.2	670004	777.205
MP_582	[159;55]	[3975;1375]	polyethylene chlorinated	12	7500	115.1	82.9	248812	288.622
MP_583	[163;103]	[4075;2575]	polyethylene chlorinated	98	61250	524.6	148.6	3.64181e+06	4224.5
MP_584	[160;49]	[4000;1225]	polyethylene chlorinated	22	13750	159.6	109.7	603203	699.715
MP_585	[160;172]	[4000;4300]	polyethylene chlorinated	8	5000	95.7	66.5	133030	154.315
MP_586	[161;241]	[4025;6025]	polyethylene chlorinated	41	25625	258.2	126.4	1.29537e+06	1502.63
MP_587	[170;255]	[4250;6375]	polyethylene chlorinated	188	117500	629	237.9	11179333	12968
MP_588	[164;269]	[4100;6725]	polyethylene chlorinated	152	95000	501.1	241.4	9172721	10640.4
MP_589	[158;290]	[3950;7250]	polyethylene chlorinated	35	21875	223.4	124.7	1.09086e+06	1265.4
MP_590	[162;76]	[4050;1900]	polyethylene chlorinated	23	14375	201.8	90.7	521573	605.024
MP_591	[164;90]	[4100;2250]	polyethylene chlorinated	41	25625	228.9	142.6	1.46129e+06	1695.09
MP_592	[165;406]	[4125;10150]	polyethylene chlorinated	43	26875	278.7	122.8	1.31989e+06	1531.07
MP_593	[166;354]	[4150;8850]	polyethylene chlorinated	137	85625	502.9	216.8	7.42415e+06	8612.01
MP_594	[165;432]	[4125;10800]	polyethylene chlorinated	77	48125	416.7	147	2.8307e+06	3283.61
MP_595	[168;61]	[4200;1525]	polyethylene chlorinated	31	19375	223.4	110.4	855772	992.695
MP_596	[168;196]	[4200;4900]	polyethylene chlorinated	9	5625	104.1	68.8	154862	179.64
MP_597	[167;395]	[4175;9875]	polyethylene chlorinated	31	19375	258.2	95.6	740541	859.028
MP_598	[170;113]	[4250;2825]	polyethylene chlorinated	30	18750	223.4	106.9	801451	929.684
MP_599	[183;309]	[4575;7725]	polyethylene chlorinated	239	149375	918.8	207	12367825	14346.7
MP_600	[168;310]	[4200;7750]	polyethylene chlorinated	12	7500	104.1	91.8	275310	319.359
MP_601	[179;435]	[4475;10875]	polyethylene chlorinated	208	130000	868	190.7	9916347	11503
MP_602	[169;81]	[4225;2025]	polyethylene chlorinated	8	5000	95.7	66.5	133030	154.315
MP_603	[171;97]	[4275;2425]	polyethylene chlorinated	19	11875	152.5	99.2	471018	546.381
MP_604	[169;218]	[4225;5450]	polyethylene chlorinated	11	6875	104.1	84.1	231337	268.351
MP_605	[169;323]	[4225;8075]	polyethylene chlorinated	46	28750	261.5	140	1.60975e+06	1867.3
MP_606	[171;328]	[4275;8200]	polyethylene chlorinated	8	5000	95.7	66.5	133030	154.315
MP_607	[173;164]	[4325;4100]	polyethylene chlorinated	19	11875	170.8	88.5	420549	487.836
MP_608	[173;39]	[4325;975]	polyethylene chlorinated	15	9375	136.8	87.3	327202	379.554
MP_609	[174;86]	[4350;2150]	polyethylene chlorinated	9	5625	104.1	68.8	154862	179.64
MP_610	[173;235]	[4325;5875]	polyethylene chlorinated	38	23750	234.1	129.1	1.22692e+06	1423.22
MP_611	[176;51]	[4400;1275]	polyethylene chlorinated	68	42500	331.7	163.1	2.77346e+06	3217.21
MP_612	[174;348]	[4350;8700]	polyethylene chlorinated	20	12500	166.4	95.6	478169	554.676
MP_613	[175;78]	[4375;1950]	polyethylene chlorinated	36	22500	255.5	112.1	1.00917e+06	1170.64
MP_614	[175;374]	[4375;9350]	polyethylene chlorinated	5	3125	80.9	49.2	61477	71.3133
MP_615	[170;70]	[4250;1750]	polyethylene chlorinated	46	28750	327.6	111.7	1.28504e+06	1490.65
MP_616	[176;415]	[4400;10375]	polyethylene chlorinated	13	8125	128.1	80.8	262509	304.51
MP_617	[182;101]	[4550;2525]	polyethylene chlorinated	95	59375	418.3	180.7	4.29231e+06	4979.08
MP_618	[178;133]	[4450;3325]	polyethylene chlorinated	38	23750	268.6	112.6	1.06958e+06	1240.72
MP_619	[185;336]	[4625;8400]	polyethylene chlorinated	188	117500	551.4	271.3	12752552	14793
MP_620	[179;286]	[4475;7150]	polyethylene chlorinated	35	21875	228.9	121.7	1.06489e+06	1235.27
MP_621	[187;45]	[4675;1125]	polyethylene chlorinated	101	63125	464.4	173.1	4370207	5069.44
MP_622	[187;63]	[4675;1575]	polyethylene chlorinated	129	80625	676	151.9	4897656	5681.28
MP_623	[183;377]	[4575;9425]	polyethylene chlorinated	71	44375	459	123.1	2184842	2534.42
MP_624	[186;196]	[4650;4900]	polyethylene chlorinated	132	82500	614.8	170.9	5638066	6540.16
MP_625	[181;455]	[4525;11375]	polyethylene chlorinated	27	16875	188.9	113.7	767795	890.642
MP_626	[183;19]	[4575;475]	polyethylene chlorinated	32	20000	238.6	106.7	853825	990.436
MP_627	[186;217]	[4650;5425]	polyethylene chlorinated	23	14375	220.3	83.1	477813	554.263
MP_628	[185;120]	[4625;3000]	polyethylene chlorinated	36	22500	217.8	131.5	1.18366e+06	1373.05
MP_629	[186;413]	[4650;10325]	polyethylene chlorinated	35	21875	240.1	116	1.0152e+06	1177.63
MP_630	[186;128]	[4650;3200]	polyethylene chlorinated	10	6250	104.1	76.5	191187	221.777
MP_631	[186;84]	[4650;2100]	polyethylene chlorinated	8	5000	104.1	61.2	122360	141.937
MP_632	[189;404]	[4725;10100]	polyethylene chlorinated	11	6875	115.1	76	209071	242.522
MP_633	[186;397]	[4650;9925]	polyethylene chlorinated	29	18125	234.9	98.3	712335	826.309
MP_634	[189;244]	[4725;6100]	polyethylene chlorinated	32	20000	245	103.9	831529	964.574
MP_635	[192;284]	[4800;7100]	polyethylene chlorinated	27	16875	220.3	97.5	658460	763.814
MP_636	[192;134]	[4800;3350]	polyethylene chlorinated	78	48750	452.9	137	2.67235e+06	3099.92
MP_637	[191;377]	[4775;9425]	polyethylene chlorinated	16	10000	150	84.9	339531	393.855
MP_638	[193;91]	[4825;2275]	polyethylene chlorinated	8	5000	104.1	61.2	122360	141.937
MP_639	[197;151]	[4925;3775]	polyethylene chlorinated	159	99375	719	176	6.99514e+06	8114.36
MP_640	[193;197]	[4825;4925]	polyethylene chlorinated	18	11250	170.8	83.9	377445	437.836
MP_641	[194;369]	[4850;9225]	polyethylene chlorinated	11	6875	128.1	68.3	187950	218.022
MP_642	[195;450]	[4875;11250]	polyethylene chlorinated	48	30000	317.1	120.5	1445574	1676.87
MP_643	[194;172]	[4850;4300]	polyethylene chlorinated	78	48750	357.1	173.8	3.38929e+06	3931.58
MP_644	[198;105]	[4950;2625]	polyethylene chlorinated	3	1875	60.4	39.6	29665.9	34.4124
MP_645	[200;294]	[5000;7350]	polyethylene chlorinated	55	34375	308.9	141.7	1.94795e+06	2259.62
MP_646	[200;368]	[5000;9200]	polyethylene chlorinated	18	11250	201.8	71	319451	370.563
MP_647	[205;42]	[5125;1050]	polyethylene chlorinated	59	36875	345.2	136	2.0064e+06	2327.43
MP_648	[200;359]	[5000;8975]	polyethylene chlorinated	11	6875	150	58.4	160481	186.158
MP_649	[207;382]	[5175;9550]	polyethylene chlorinated	88	55000	410.3	170.7	3755179	4356.01
MP_650	[201;404]	[5025;10100]	polyethylene chlorinated	26	16250	228.9	90.4	587645	681.668
MP_651	[202;415]	[5050;10375]	polyethylene chlorinated	11	6875	115.1	76	209071	242.522
MP_652	[204;428]	[5100;10700]	polyethylene chlorinated	4	2500	60.4	52.7	52739.3	61.1776
MP_653	[204;13]	[5100;325]	polyethylene chlorinated	13	8125	128.1	80.8	262509	304.51
MP_654	[202;120]	[5050;3000]	polyethylene chlorinated	104	65000	420.4	196.8	5.11791e+06	5936.78
MP_655	[207;160]	[5175;4000]	polyethylene chlorinated	30	18750	290.1	82.3	617129	715.869
MP_656	[205;83]	[5125;2075]	polyethylene chlorinated	22	13750	205.3	85.3	469066	544.117
MP_657	[205;188]	[5125;4700]	polyethylene chlorinated	26	16250	223.4	92.6	601979	698.296
MP_658	[207;54]	[5175;1350]	polyethylene chlorinated	45	28125	302.8	118.3	1330359	1543.22
MP_659	[207;66]	[5175;1650]	polyethylene chlorinated	16	10000	152.5	83.5	334018	387.461
MP_660	[208;350]	[5200;8750]	polyethylene chlorinated	14	8750	131.1	85	297506	345.107
MP_661	[211;365]	[5275;9125]	polyethylene chlorinated	104	65000	403.6	205.1	5331695	6184.77
MP_662	[213;203]	[5325;5075]	polyethylene chlorinated	113	70625	542	165.9	4.68694e+06	5436.85
MP_663	[211;282]	[5275;7050]	polyethylene chlorinated	18	11250	159.6	89.7	403797	468.404
MP_664	[212;221]	[5300;5525]	polyethylene chlorinated	7	4375	80.9	68.9	120495	139.774
MP_665	[216;415]	[5400;10375]	polyethylene chlorinated	93	58125	394.1	187.8	4.36583e+06	5064.36
MP_666	[213;50]	[5325;1250]	polyethylene chlorinated	9	5625	104.1	68.8	154862	179.64
MP_667	[214;118]	[5350;2950]	polyethylene chlorinated	16	10000	159.6	79.8	319049	370.097
MP_668	[215;41]	[5375;1025]	polyethylene chlorinated	22	13750	177.1	98.9	543792	630.799
MP_669	[211;170]	[5275;4250]	polyethylene chlorinated	89	55625	451.5	156.9	3.49047e+06	4048.94
MP_670	[214;214]	[5350;5350]	polyethylene chlorinated	12	7500	104.1	91.8	275310	319.359
MP_671	[215;378]	[5375;9450]	polyethylene chlorinated	22	13750	150	116.7	641925	744.633
MP_672	[218;93]	[5450;2325]	polyethylene chlorinated	42	26250	267.9	124.7	1309833	1519.41
MP_673	[215;137]	[5375;3425]	polyethylene chlorinated	15	9375	128.1	93.2	349494	405.413
MP_674	[217;126]	[5425;3150]	polyethylene chlorinated	11	6875	115.1	76	209071	242.522
MP_675	[218;227]	[5450;5675]	polyethylene chlorinated	109	68125	517.2	167.7	4.57002e+06	5301.23
MP_676	[217;457]	[5425;11425]	polyethylene chlorinated	10	6250	104.1	76.5	191187	221.777
MP_677	[218;354]	[5450;8850]	polyethylene chlorinated	14	8750	131.1	85	297506	345.107
MP_678	[218;46]	[5450;1150]	polyethylene chlorinated	32	20000	251.4	101.3	810385	940.047
MP_679	[220;154]	[5500;3850]	polyethylene chlorinated	12	7500	115.1	82.9	248812	288.622
MP_680	[222;279]	[5550;6975]	polyethylene chlorinated	17	10625	136.8	98.9	420273	487.516
MP_681	[224;341]	[5600;8525]	polyethylene chlorinated	61	38125	344.6	140.9	2.14817e+06	2491.88
MP_682	[221;381]	[5525;9525]	polyethylene chlorinated	8	5000	95.7	66.5	133030	154.315
MP_683	[230;113]	[5750;2825]	polyethylene chlorinated	344	215000	1181.9	231.6	19918828	23105.8
MP_684	[225;213]	[5625;5325]	polyethylene chlorinated	23	14375	226.6	80.8	464525	538.849
MP_685	[222;316]	[5550;7900]	polyethylene chlorinated	16	10000	159.6	79.8	319049	370.097
MP_686	[222;428]	[5550;10700]	polyethylene chlorinated	21	13125	170.8	97.9	513745	595.944
MP_687	[223;80]	[5575;2000]	polyethylene chlorinated	161	100625	824.3	155.4	6.25575e+06	7256.67
MP_688	[225;301]	[5625;7525]	polyethylene chlorinated	50	31250	283	140.6	1.75758e+06	2038.79
MP_689	[225;374]	[5625;9350]	polyethylene chlorinated	40	25000	258.2	123.3	1.23295e+06	1430.22
MP_690	[229;26]	[5725;650]	polyethylene chlorinated	90	56250	433.5	165.2	3.71728e+06	4312.05
MP_691	[227;54]	[5675;1350]	polyethylene chlorinated	17	10625	177.1	76.4	324702	376.655
MP_692	[228;271]	[5700;6775]	polyethylene chlorinated	55	34375	378.1	115.8	1591749	1846.43
MP_693	[228;418]	[5700;10450]	polyethylene chlorinated	9	5625	104.1	68.8	154862	179.64
MP_694	[229;182]	[5725;4550]	polyethylene chlorinated	13	8125	115.1	89.8	292008	338.73
MP_695	[231;319]	[5775;7975]	polyethylene chlorinated	60	37500	352.4	135.5	2.03239e+06	2357.57
MP_696	[230;361]	[5750;9025]	polyethylene chlorinated	104	65000	476.4	173.7	4.51688e+06	5239.58
MP_697	[229;154]	[5725;3850]	polyethylene chlorinated	32	20000	275.6	92.4	739118	857.377
MP_698	[229;426]	[5725;10650]	polyethylene chlorinated	22	13750	159.6	109.7	603203	699.715
MP_699	[246;64]	[6150;1600]	polyethylene chlorinated	601	375625	1443.1	331.4	49793280	57760.2
MP_700	[240;147]	[6000;3675]	polyethylene chlorinated	135	84375	637.7	168.5	5.68564e+06	6595.34
MP_701	[234;410]	[5850;10250]	polyethylene chlorinated	10	6250	104.1	76.5	191187	221.777
MP_702	[230;251]	[5750;6275]	polyethylene chlorinated	296	185000	882.8	266.8	19744168	22903.2
MP_703	[239;396]	[5975;9900]	polyethylene chlorinated	59	36875	294.8	159.2	2348831	2724.64
MP_704	[235;196]	[5875;4900]	polyethylene chlorinated	6	3750	80.9	59	88526.8	102.691
MP_705	[235;301]	[5875;7525]	polyethylene chlorinated	63	39375	438.1	114.4	1.80252e+06	2090.93
MP_706	[248;363]	[6200;9075]	polyethylene chlorinated	209	130625	841.7	197.6	10323828	11975.6
MP_707	[236;291]	[5900;7275]	polyethylene chlorinated	15	9375	131.1	91.1	341525	396.169
MP_708	[238;227]	[5950;5675]	polyethylene chlorinated	11	6875	131.1	66.8	183665	213.051
MP_709	[240;321]	[6000;8025]	polyethylene chlorinated	54	33750	278.7	154.2	2081555	2414.6
MP_710	[238;349]	[5950;8725]	polyethylene chlorinated	72	45000	361.8	158.4	2.85062e+06	3306.72
MP_711	[238;441]	[5950;11025]	polyethylene chlorinated	92	57500	424.2	172.6	3969505	4604.63
MP_712	[240;315]	[6000;7875]	polyethylene chlorinated	8	5000	115.1	55.3	110583	128.276
MP_713	[243;427]	[6075;10675]	polyethylene chlorinated	85	53125	474	142.7	3032718	3517.95
MP_714	[238;37]	[5950;925]	polyethylene chlorinated	29	18125	200.9	114.9	832859	966.116
MP_715	[235;385]	[5875;9625]	polyethylene chlorinated	46	28750	307.3	119.1	1.36999e+06	1589.19
MP_716	[241;90]	[6025;2250]	polyethylene chlorinated	10	6250	115.1	69.1	172786	200.432
MP_717	[243;255]	[6075;6375]	polyethylene chlorinated	33	20625	266	98.7	814364	944.662
MP_718	[248;176]	[6200;4400]	polyethylene chlorinated	91	56875	503.9	143.7	3.26921e+06	3792.29
MP_719	[244;375]	[6100;9375]	polyethylene chlorinated	9	5625	104.1	68.8	154862	179.64
MP_720	[245;122]	[6125;3050]	polyethylene chlorinated	16	10000	177.1	71.9	287626	333.646
MP_721	[243;233]	[6075;5825]	polyethylene chlorinated	21	13125	159.6	104.7	549612	637.551
MP_722	[256;143]	[6400;3575]	polyethylene chlorinated	240	150000	678.3	281.5	16892948	19595.8
MP_723	[247;193]	[6175;4825]	polyethylene chlorinated	63	39375	288.4	173.8	2.73807e+06	3176.17
MP_724	[270;350]	[6750;8750]	polyethylene chlorinated	402	251250	1309.6	244.3	24550264	28478.3
MP_725	[248;97]	[6200;2425]	polyethylene chlorinated	25	15625	201.8	98.6	616225	714.821
MP_726	[249;287]	[6225;7175]	polyethylene chlorinated	17	10625	159.6	84.7	360177	417.805
MP_727	[251;332]	[6275;8300]	polyethylene chlorinated	19	11875	159.6	94.7	449910	521.895
MP_728	[253;181]	[6325;4525]	polyethylene chlorinated	15	9375	152.5	78.3	293571	340.542
MP_729	[257;119]	[6425;2975]	polyethylene chlorinated	117	73125	478.4	194.6	5692098	6602.83
MP_730	[257;208]	[6425;5200]	polyethylene chlorinated	192	120000	531	287.7	13811504	16021.3
MP_731	[257;227]	[6425;5675]	polyethylene chlorinated	30	18750	228.9	104.3	782367	907.546
MP_732	[256;387]	[6400;9675]	polyethylene chlorinated	6	3750	80.9	59	88526.8	102.691
MP_733	[256;317]	[6400;7925]	polyethylene chlorinated	21	13125	177.1	94.4	495480	574.757
MP_734	[259;449]	[6475;11225]	polyethylene chlorinated	17	10625	159.6	84.7	360177	417.805
MP_735	[262;29]	[6550;725]	polyethylene chlorinated	86	53750	434.6	157.5	3385298	3926.95
MP_736	[269;163]	[6725;4075]	polyethylene chlorinated	212	132500	636.2	265.2	14053193	16301.7
MP_737	[261;312]	[6525;7800]	polyethylene chlorinated	17	10625	183.1	73.9	313983	364.221
MP_738	[263;370]	[6575;9250]	polyethylene chlorinated	106	66250	474.5	177.8	4711301	5465.11
MP_739	[263;329]	[6575;8225]	polyethylene chlorinated	105	65625	562.5	148.6	3.89952e+06	4523.44
MP_740	[280;61]	[7000;1525]	polyethylene chlorinated	637	398125	1401.4	361.7	57605000	66821.8
MP_741	[263;427]	[6575;10675]	polyethylene chlorinated	105	65625	518.9	161	4.22707e+06	4903.4
MP_742	[266;93]	[6650;2325]	polyethylene chlorinated	100	62500	476.7	166.9	4.17308e+06	4840.77
MP_743	[264;417]	[6600;10425]	polyethylene chlorinated	6	3750	80.9	59	88526.8	102.691
MP_744	[264;182]	[6600;4550]	polyethylene chlorinated	37	23125	258.8	113.8	1.05225e+06	1220.61
MP_745	[265;455]	[6625;11375]	polyethylene chlorinated	11	6875	115.1	76	209071	242.522
MP_746	[266;14]	[6650;350]	polyethylene chlorinated	7	4375	95.7	58.2	101851	118.147
MP_747	[273;226]	[6825;5650]	polyethylene chlorinated	143	89375	507	224.5	8024690	9308.64
MP_748	[268;267]	[6700;6675]	polyethylene chlorinated	14	8750	136.8	81.4	285029	330.634
MP_749	[272;38]	[6800;950]	polyethylene chlorinated	79	49375	413.4	152.1	3.00307e+06	3483.56
MP_750	[273;197]	[6825;4925]	polyethylene chlorinated	91	56875	542.8	133.4	3.03509e+06	3520.7
MP_751	[266;440]	[6650;11000]	polyethylene chlorinated	27	16875	185.1	116.1	783615	908.993
MP_752	[269;234]	[6725;5850]	polyethylene chlorinated	17	10625	185.1	73.1	310651	360.355
MP_753	[269;250]	[6725;6250]	polyethylene chlorinated	11	6875	115.1	76	209071	242.522
MP_754	[272;449]	[6800;11225]	polyethylene chlorinated	44	27500	307.3	113.9	1.25345e+06	1454
MP_755	[273;257]	[6825;6425]	polyethylene chlorinated	62	38750	356.2	138.5	2.14704e+06	2490.57
MP_756	[275;315]	[6875;7875]	polyethylene chlorinated	39	24375	273.7	113.4	1.10539e+06	1282.25
MP_757	[275;397]	[6875;9925]	polyethylene chlorinated	103	64375	446.8	183.5	4723965	5479.8
MP_758	[269;406]	[6725;10150]	polyethylene chlorinated	18	11250	192.7	74.3	334489	388.007
MP_759	[272;186]	[6800;4650]	polyethylene chlorinated	8	5000	95.7	66.5	133030	154.315
MP_760	[272;109]	[6800;2725]	polyethylene chlorinated	120	75000	462.3	206.6	6197110	7188.65
MP_761	[275;238]	[6875;5950]	polyethylene chlorinated	9	5625	104.1	68.8	154862	179.64
MP_762	[280;295]	[7000;7375]	polyethylene chlorinated	164	102500	567.2	230.1	9434422	10943.9
MP_763	[279;417]	[6975;10425]	polyethylene chlorinated	49	30625	308.9	126.2	1.54612e+06	1793.5
MP_764	[280;176]	[7000;4400]	polyethylene chlorinated	18	11250	207	69.2	311386	361.208
MP_765	[278;6]	[6950;150]	polyethylene chlorinated	13	8125	136.8	75.6	245765	285.087
MP_766	[278;185]	[6950;4625]	polyethylene chlorinated	25	15625	170.8	116.5	728097	844.592
MP_767	[295;205]	[7375;5125]	polyethylene chlorinated	318	198750	1005.7	251.6	20003390	23203.9
MP_768	[280;137]	[7000;3425]	polyethylene chlorinated	19	11875	185.1	81.7	388045	450.132
MP_769	[280;377]	[7000;9425]	polyethylene chlorinated	86	53750	356.2	192.2	4.13137e+06	4792.38
MP_770	[285;183]	[7125;4575]	polyethylene chlorinated	30	18750	228.7	104.4	782920	908.188
MP_771	[286;28]	[7150;700]	polyethylene chlorinated	57	35625	327.6	138.5	1.97311e+06	2288.8
MP_772	[285;141]	[7125;3525]	polyethylene chlorinated	23	14375	183.1	100	574731	666.688
MP_773	[285;157]	[7125;3925]	polyethylene chlorinated	39	24375	264	117.6	1146239	1329.64
MP_774	[284;429]	[7100;10725]	polyethylene chlorinated	43	26875	269.2	127.1	1.3664e+06	1585.02
MP_775	[287;123]	[7175;3075]	polyethylene chlorinated	8	5000	95.7	66.5	133030	154.315
MP_776	[288;148]	[7200;3700]	polyethylene chlorinated	12	7500	115.1	82.9	248812	288.622
MP_777	[288;263]	[7200;6575]	polyethylene chlorinated	13	8125	128.1	80.8	262509	304.51
MP_778	[290;394]	[7250;9850]	polyethylene chlorinated	116	72500	535.3	172.4	5.00096e+06	5801.11
MP_779	[289;435]	[7225;10875]	polyethylene chlorinated	13	8125	115.1	89.8	292008	338.73
MP_780	[291;349]	[7275;8725]	polyethylene chlorinated	57	35625	290.1	156.3	2227834	2584.29
MP_781	[297;75]	[7425;1875]	polyethylene chlorinated	223	139375	993.8	178.6	9954595	11547.3
MP_782	[294;321]	[7350;8025]	polyethylene chlorinated	37	23125	282.9	104.1	962800	1116.85
MP_783	[292;416]	[7300;10400]	polyethylene chlorinated	23	14375	192.7	95	546126	633.506
MP_784	[293;159]	[7325;3975]	polyethylene chlorinated	9	5625	125	57.3	128916	149.542
MP_785	[295;240]	[7375;6000]	polyethylene chlorinated	23	14375	177.1	103.4	594351	689.447
MP_786	[295;298]	[7375;7450]	polyethylene chlorinated	148	92500	755.4	155.9	5768443	6691.39
MP_787	[299;174]	[7475;4350]	polyethylene chlorinated	21	13125	215.4	77.6	407319	472.49
MP_788	[302;236]	[7550;5900]	polyethylene chlorinated	111	69375	599.6	147.3	4.08792e+06	4741.98
MP_789	[303;355]	[7575;8875]	polyethylene chlorinated	64	40000	302.8	168.2	2.69094e+06	3121.49
MP_790	[302;434]	[7550;10850]	polyethylene chlorinated	41	25625	220.3	148.1	1.51834e+06	1761.28
MP_791	[303;94]	[7575;2350]	polyethylene chlorinated	15	9375	177.1	67.4	252796	293.243
MP_792	[303;100]	[7575;2500]	polyethylene chlorinated	26	16250	188.9	109.5	711974	825.89
MP_793	[302;113]	[7550;2825]	polyethylene chlorinated	48	30000	344.2	111	1.33177e+06	1544.86
MP_794	[307;315]	[7675;7875]	polyethylene chlorinated	85	53125	389.8	173.5	3.68709e+06	4277.03
MP_795	[306;282]	[7650;7050]	polyethylene chlorinated	33	20625	223.4	117.5	969756	1124.92
MP_796	[307;169]	[7675;4225]	polyethylene chlorinated	43	26875	288.4	118.7	1.27556e+06	1479.65
MP_797	[307;258]	[7675;6450]	polyethylene chlorinated	85	53125	398.3	169.8	3608523	4185.89
MP_798	[305;374]	[7625;9350]	polyethylene chlorinated	13	8125	136.8	75.6	245765	285.087
MP_799	[310;49]	[7750;1225]	polyethylene chlorinated	69	43125	389.8	140.8	2.42965e+06	2818.4
MP_800	[306;85]	[7650;2125]	polyethylene chlorinated	21	13125	185.1	90.3	474039	549.885
MP_801	[316;379]	[7900;9475]	polyethylene chlorinated	201	125625	589.9	271.1	13624514	15804.4
MP_802	[306;411]	[7650;10275]	polyethylene chlorinated	21	13125	170.8	97.9	513745	595.944
MP_803	[307;246]	[7675;6150]	polyethylene chlorinated	20	12500	183.1	86.9	434579	504.112
MP_804	[311;114]	[7775;2850]	polyethylene chlorinated	14	8750	159.6	69.8	244272	283.356
MP_805	[311;189]	[7775;4725]	polyethylene chlorinated	9	5625	95.7	74.8	168366	195.305
MP_806	[315;223]	[7875;5575]	polyethylene chlorinated	58	36250	334.2	138.1	2.00249e+06	2322.89
MP_807	[312;124]	[7800;3100]	polyethylene chlorinated	28	17500	205.3	108.5	759810	881.379
MP_808	[313;149]	[7825;3725]	polyethylene chlorinated	10	6250	104.1	76.5	191187	221.777
MP_809	[315;156]	[7875;3900]	polyethylene chlorinated	24	15000	183.1	104.3	625794	725.921
MP_810	[323;405]	[8075;10125]	polyethylene chlorinated	307	191875	988.6	247.1	18966328	22000.9
MP_811	[313;418]	[7825;10450]	polyethylene chlorinated	4	2500	80.9	39.3	39345.3	45.6405
MP_812	[330;68]	[8250;1700]	polyethylene chlorinated	445	278125	933.8	379.2	42188364	48938.5
MP_813	[310;134]	[7750;3350]	polyethylene chlorinated	71	44375	401.2	140.8	2499563	2899.49
MP_814	[317;172]	[7925;4300]	polyethylene chlorinated	21	13125	185.1	90.3	474039	549.885
MP_815	[317;189]	[7925;4725]	polyethylene chlorinated	24	15000	170.8	111.8	671014	778.376
MP_816	[320;53]	[8000;1325]	polyethylene chlorinated	53	33125	299.4	140.9	1.86661e+06	2165.27
MP_817	[316;308]	[7900;7700]	polyethylene chlorinated	17	10625	152.5	88.7	377075	437.407
MP_818	[316;198]	[7900;4950]	polyethylene chlorinated	40	25000	258.2	123.3	1.23295e+06	1430.22
MP_819	[319;182]	[7975;4550]	polyethylene chlorinated	32	20000	234.9	108.4	867338	1006.11
MP_820	[321;352]	[8025;8800]	polyethylene chlorinated	66	41250	350.5	149.9	2472605	2868.22
MP_821	[322;131]	[8050;3275]	polyethylene chlorinated	49	30625	265.2	147	1.80084e+06	2088.98
MP_822	[320;165]	[8000;4125]	polyethylene chlorinated	21	13125	200	83.6	438671	508.858
MP_823	[339;105]	[8475;2625]	polyethylene chlorinated	627	391875	1168.2	427.1	66950556	77662.6
MP_824	[329;163]	[8225;4075]	polyethylene chlorinated	106	66250	511.5	164.9	4.37039e+06	5069.65
MP_825	[326;301]	[8150;7525]	polyethylene chlorinated	58	36250	355.7	129.8	1.88157e+06	2182.62
MP_826	[324;331]	[8100;8275]	polyethylene chlorinated	10	6250	104.1	76.5	191187	221.777
MP_827	[326;278]	[8150;6950]	polyethylene chlorinated	20	12500	159.6	99.7	498515	578.277
MP_828	[326;81]	[8150;2025]	polyethylene chlorinated	20	12500	177.1	89.9	449415	521.321
MP_829	[331;233]	[8275;5825]	polyethylene chlorinated	112	70000	602.9	147.8	4.1395e+06	4801.82
MP_830	[329;316]	[8225;7900]	polyethylene chlorinated	76	47500	371.8	162.7	3.09068e+06	3585.19
MP_831	[327;345]	[8175;8625]	polyethylene chlorinated	23	14375	192.7	95	546126	633.506
MP_832	[329;178]	[8225;4450]	polyethylene chlorinated	36	22500	283	101.2	911130	1056.91
MP_833	[331;200]	[8275;5000]	polyethylene chlorinated	58	36250	327.6	140.9	2042946	2369.82
MP_834	[330;273]	[8250;6825]	polyethylene chlorinated	20	12500	170.8	93.2	465982	540.539
MP_835	[329;337]	[8225;8425]	polyethylene chlorinated	19	11875	150	100.8	478791	555.398
MP_836	[330;360]	[8250;9000]	polyethylene chlorinated	13	8125	159.6	64.8	210622	244.322
MP_837	[329;423]	[8225;10575]	polyethylene chlorinated	38	23750	234.9	128.7	1223082	1418.78
MP_838	[335;192]	[8375;4800]	polyethylene chlorinated	45	28125	278.7	128.5	1.44552e+06	1676.81
MP_839	[345;320]	[8625;8000]	polyethylene chlorinated	341	213125	1339.6	202.6	17268612	20031.6
MP_840	[337;213]	[8425;5325]	polyethylene chlorinated	32	20000	237.9	107.1	856441	993.472
MP_841	[336;255]	[8400;6375]	polyethylene chlorinated	24	15000	152.5	125.3	751541	871.787
MP_842	[348;392]	[8700;9800]	polyethylene chlorinated	260	162500	981.4	210.8	13703820	15896.4
MP_843	[337;422]	[8425;10550]	polyethylene chlorinated	21	13125	183.1	91.3	479123	555.783
MP_844	[333;39]	[8325;975]	polyethylene chlorinated	91	56875	466.1	155.4	3.53432e+06	4099.81
MP_845	[339;360]	[8475;9000]	polyethylene chlorinated	14	8750	159.6	69.8	244272	283.356
MP_846	[346;245]	[8650;6125]	polyethylene chlorinated	116	72500	470.6	196.2	5.68887e+06	6599.09
MP_847	[341;152]	[8525;3800]	polyethylene chlorinated	34	21250	211.2	128.1	1.08892e+06	1263.15
MP_848	[349;135]	[8725;3375]	polyethylene chlorinated	252	157500	720.1	278.5	17543316	20350.2
MP_849	[343;158]	[8575;3950]	polyethylene chlorinated	12	7500	131.1	72.9	218576	253.548
MP_850	[343;252]	[8575;6300]	polyethylene chlorinated	12	7500	128.1	74.6	223676	259.464
MP_851	[342;283]	[8550;7075]	polyethylene chlorinated	70	43750	378.1	147.3	2.57837e+06	2990.91
MP_852	[345;182]	[8625;4550]	polyethylene chlorinated	41	25625	283	115.3	1.1818e+06	1370.89
MP_853	[347;168]	[8675;4200]	polyethylene chlorinated	26	16250	204.4	101.2	657988	763.266
MP_854	[347;205]	[8675;5125]	polyethylene chlorinated	29	18125	223.4	103.3	748912	868.738
MP_855	[365;354]	[9125;8850]	polyethylene chlorinated	409	255625	1229.3	264.8	27072170	31403.7
MP_856	[350;81]	[8750;2025]	polyethylene chlorinated	26	16250	170.8	121.2	787509	913.511
MP_857	[351;384]	[8775;9600]	polyethylene chlorinated	42	26250	262.2	127.5	1.33858e+06	1552.75
MP_858	[350;333]	[8750;8325]	polyethylene chlorinated	5	3125	80.9	49.2	61477	71.3133
MP_859	[353;214]	[8825;5350]	polyethylene chlorinated	39	24375	267.9	115.8	1.1294e+06	1310.1
MP_860	[354;156]	[8850;3900]	polyethylene chlorinated	25	15625	170.8	116.5	728097	844.592
MP_861	[352;371]	[8800;9275]	polyethylene chlorinated	9	5625	115.1	62.2	139957	162.35
MP_862	[353;269]	[8825;6725]	polyethylene chlorinated	21	13125	207	80.7	423831	491.644
MP_863	[356;180]	[8900;4500]	polyethylene chlorinated	19	11875	159.6	94.7	449910	521.895
MP_864	[359;332]	[8975;8300]	polyethylene chlorinated	122	76250	621.3	156.3	4.76597e+06	5528.52
MP_865	[360;172]	[9000;4300]	polyethylene chlorinated	14	8750	131.1	85	297506	345.107
MP_866	[370;83]	[9250;2075]	polyethylene chlorinated	217	135625	769.1	224.5	12180650	14129.6
MP_867	[361;125]	[9025;3125]	polyethylene chlorinated	24	15000	215.4	88.7	532008	617.13
MP_868	[362;148]	[9050;3700]	polyethylene chlorinated	30	18750	234.9	101.6	762309	884.278
MP_869	[366;254]	[9150;6350]	polyethylene chlorinated	71	44375	400.4	141.1	2.50458e+06	2905.31
MP_870	[376;369]	[9400;9225]	polyethylene chlorinated	408	255000	1077.8	301.2	30725794	35641.9
MP_871	[361;383]	[9025;9575]	polyethylene chlorinated	34	21250	267.9	101	858371	995.711
MP_872	[361;70]	[9025;1750]	polyethylene chlorinated	13	8125	115.1	89.8	292008	338.73
MP_873	[362;228]	[9050;5700]	polyethylene chlorinated	15	9375	150	79.6	298416	346.162
MP_874	[363;399]	[9075;9975]	polyethylene chlorinated	10	6250	104.1	76.5	191187	221.777
MP_875	[364;159]	[9100;3975]	polyethylene chlorinated	10	6250	115.1	69.1	172786	200.432
MP_876	[365;275]	[9125;6875]	polyethylene chlorinated	9	5625	115.1	62.2	139957	162.35
MP_877	[359;287]	[8975;7175]	polyethylene chlorinated	110	68750	526	166.4	4576118	5308.3
MP_878	[370;188]	[9250;4700]	polyethylene chlorinated	218	136250	692.4	250.6	13655225	15840.1
MP_879	[367;105]	[9175;2625]	polyethylene chlorinated	89	55625	354.3	199.9	4448103	5159.8
MP_880	[371;296]	[9275;7400]	polyethylene chlorinated	42	26250	278.7	119.9	1.25921e+06	1460.69
MP_881	[371;332]	[9275;8300]	polyethylene chlorinated	19	11875	192.7	78.5	372687	432.317
MP_882	[371;383]	[9275;9575]	polyethylene chlorinated	23	14375	226.6	80.8	464525	538.849
MP_883	[374;264]	[9350;6600]	polyethylene chlorinated	58	36250	313.8	147.1	2.13251e+06	2473.71
MP_884	[373;199]	[9325;4975]	polyethylene chlorinated	21	13125	220.3	75.9	398328	462.06
MP_885	[374;222]	[9350;5550]	polyethylene chlorinated	135	84375	567.7	189.2	6386760	7408.64
MP_886	[376;246]	[9400;6150]	polyethylene chlorinated	58	36250	355.7	129.8	1.88157e+06	2182.62
MP_887	[376;323]	[9400;8075]	polyethylene chlorinated	54	33750	326.6	131.6	1.77647e+06	2060.7
MP_888	[376;340]	[9400;8500]	polyethylene chlorinated	67	41875	318	167.6	2.80799e+06	3257.27
MP_889	[385;282]	[9625;7050]	polyethylene chlorinated	188	117500	688.6	217.2	10210736	11844.5
MP_890	[380;67]	[9500;1675]	polyethylene chlorinated	23	14375	177.1	103.4	594351	689.447
MP_891	[391;105]	[9775;2625]	polyethylene chlorinated	181	113125	767.2	187.8	8495688	9855
MP_892	[392;145]	[9800;3625]	polyethylene chlorinated	449	280625	1206.8	296.1	33235452	38553.1
MP_893	[383;260]	[9575;6500]	polyethylene chlorinated	22	13750	166.4	105.2	578584	671.157
MP_894	[384;207]	[9600;5175]	polyethylene chlorinated	101	63125	497.3	161.6	4.08072e+06	4733.64
MP_895	[386;299]	[9650;7475]	polyethylene chlorinated	62	38750	310.5	158.9	2462707	2856.74
MP_896	[387;269]	[9675;6725]	polyethylene chlorinated	24	15000	159.6	119.6	717861	832.719
MP_897	[399;341]	[9975;8525]	polyethylene chlorinated	463	289375	1090.2	338	39118456	45377.4
MP_898	[391;194]	[9775;4850]	polyethylene chlorinated	23	14375	237.1	77.2	443809	514.818
MP_899	[392;223]	[9800;5575]	polyethylene chlorinated	124	77500	557.7	176.9	5485156	6362.78
MP_900	[396;313]	[9900;7825]	polyethylene chlorinated	104	65000	465.4	177.8	4.62369e+06	5363.48
MP_901	[392;113]	[9800;2825]	polyethylene chlorinated	26	16250	188.9	109.5	711974	825.89
MP_902	[396;123]	[9900;3075]	polyethylene chlorinated	74	46250	341.7	172.3	3.1882e+06	3698.31
MP_903	[396;203]	[9900;5075]	polyethylene chlorinated	26	16250	188.9	109.5	711974	825.89
MP_904	[405;178]	[10125;4450]	polyethylene chlorinated	122	76250	499.8	194.3	5924989	6872.99
MP_905	[405;213]	[10125;5325]	polyethylene chlorinated	124	77500	630.9	156.4	4.84878e+06	5624.59
MP_906	[402;241]	[10050;6025]	polyethylene chlorinated	22	13750	177.1	98.9	543792	630.799
MP_907	[405;118]	[10125;2950]	polyethylene chlorinated	37	23125	252	116.8	1.08056e+06	1253.46
MP_908	[404;193]	[10100;4825]	polyethylene chlorinated	10	6250	115.1	69.1	172786	200.432
MP_909	[405;230]	[10125;5750]	polyethylene chlorinated	13	8125	136.8	75.6	245765	285.087
MP_910	[403;287]	[10075;7175]	polyethylene chlorinated	16	10000	215.4	59.1	236448	274.28
MP_911	[416;153]	[10400;3825]	polyethylene chlorinated	286	178750	808.2	281.6	20134470	23356
MP_912	[416;245]	[10400;6125]	polyethylene chlorinated	96	60000	583.4	130.9	3.14247e+06	3645.26
MP_913	[413;332]	[10325;8300]	polyethylene chlorinated	35	21875	211.2	131.9	1.15392e+06	1338.55
MP_914	[414;198]	[10350;4950]	polyethylene chlorinated	18	11250	170.8	83.9	377445	437.836
MP_915	[413;317]	[10325;7925]	polyethylene chlorinated	9	5625	95.7	74.8	168366	195.305
MP_916	[411;260]	[10275;6500]	polyethylene chlorinated	168	105000	584	228.9	9614871	11153.2
MP_917	[420;312]	[10500;7800]	polyethylene chlorinated	73	45625	471.8	123.1	2.24685e+06	2606.35
MP_918	[416;115]	[10400;2875]	polyethylene chlorinated	34	21250	200.9	134.7	1.14481e+06	1327.98
MP_919	[420;320]	[10500;8000]	polyethylene chlorinated	43	26875	220.3	155.4	1670086	1937.3
MP_920	[424;186]	[10600;4650]	polyethylene chlorinated	242	151250	988	194.9	11792996	13679.9
MP_921	[410;301]	[10250;7525]	polyethylene chlorinated	120	75000	553.9	172.4	5171770	5999.25
MP_922	[421;133]	[10525;3325]	polyethylene chlorinated	19	11875	170.8	88.5	420549	487.836
MP_923	[424;239]	[10600;5975]	polyethylene chlorinated	11	6875	125	70	192577	223.39
MP_924	[426;263]	[10650;6575]	polyethylene chlorinated	89	55625	464.8	152.4	3.39032e+06	3932.77
MP_925	[433;281]	[10825;7025]	polyethylene chlorinated	131	81875	508	205.2	6720055	7795.26
MP_926	[424;226]	[10600;5650]	polyethylene chlorinated	154	96250	562.5	217.8	8.38718e+06	9729.13
MP_927	[431;295]	[10775;7375]	polyethylene chlorinated	35	21875	203.5	136.8	1197413	1389
MP_928	[441;266]	[11025;6650]	polyethylene chlorinated	74	46250	348.1	169.2	3.12998e+06	3630.78
MP_929	[441;298]	[11025;7450]	polyethylene chlorinated	12	7500	115.1	82.9	248812	288.622
MP_930	[445;228]	[11125;5700]	polyethylene chlorinated	18	11250	136.8	104.7	471171	546.558
MP_931	[452;355]	[11300;8875]	polyethylene chlorinated	12	7500	115.1	82.9	248812	288.622
MP_932	[149;271]	[3725;6775]	cellulose chemical modified	9	5625	104.1	68.8	154862	201.32
MP_933	[322;390]	[8050;9750]	cellulose chemical modified	8	5000	100	63.7	127324	165.521
MP_934	[356;122]	[8900;3050]	cellulose chemical modified	12	7500	115.1	82.9	248812	323.455
MP_935	[191;399]	[4775;9975]	polyethylene	8	5000	115.1	55.3	110583	105.054
MP_936	[199;371]	[4975;9275]	polyethylene	3	1875	75	31.8	23873.2	22.6796
MP_937	[360;273]	[9000;6825]	polypropylene	14	8750	136.8	81.4	285029	270.778
MP_938	[51;257]	[1275;6425]	ethylene-vinyl-acetate	8	5000	104.1	61.2	122360	113.795
MP_939	[83;99]	[2075;2475]	ethylene-vinyl-acetate	9	5625	104.1	68.8	154862	144.021
MP_940	[91;129]	[2275;3225]	ethylene-vinyl-acetate	5	3125	95.7	41.6	51964.9	48.3273
MP_941	[163;155]	[4075;3875]	ethylene-vinyl-acetate	8	5000	95.7	66.5	133030	123.718
MP_942	[209;414]	[5225;10350]	ethylene-vinyl-acetate	7	4375	80.9	68.9	120495	112.06
MP_943	[235;183]	[5875;4575]	ethylene-vinyl-acetate	15	9375	220.3	54.2	203228	189.002
MP_944	[239;313]	[5975;7825]	ethylene-vinyl-acetate	9	5625	115.1	62.2	139957	130.16
MP_945	[252;154]	[6300;3850]	ethylene-vinyl-acetate	9	5625	115.1	62.2	139957	130.16
MP_946	[265;285]	[6625;7125]	ethylene-vinyl-acetate	15	9375	150	79.6	298416	277.526
MP_947	[288;329]	[7200;8225]	ethylene-vinyl-acetate	11	6875	115.1	76	209071	194.436
MP_948	[320;339]	[8000;8475]	ethylene-vinyl-acetate	23	14375	177.1	103.4	594351	552.747
MP_949	[346;333]	[8650;8325]	ethylene-vinyl-acetate	17	10625	166.4	81.3	345477	321.293
MP_950	[374;266]	[9350;6650]	ethylene-vinyl-acetate	3	1875	80.9	29.5	22131.7	20.5825
MP_951	[376;152]	[9400;3800]	ethylene-vinyl-acetate	6	3750	80.9	59	88526.8	82.33
MP_952	[398;346]	[9950;8650]	ethylene-vinyl-acetate	9	5625	131.1	54.6	122949	114.343
MP_953	[411;123]	[10275;3075]	ethylene-vinyl-acetate	31	19375	185.1	133.3	1.033e+06	960.686
MP_954	[420;162]	[10500;4050]	ethylene-vinyl-acetate	12	7500	150	63.7	190986	177.617
MP_955	[432;191]	[10800;4775]	polyoxymethylene	14	8750	128.1	87	304448	380.56
MP_956	[27;245]	[675;6125]	rubber type 3	3	1875	75	31.8	23873.2	26.2606
MP_957	[70;137]	[1750;3425]	rubber type 3	9	5625	131.1	54.6	122949	135.244
MP_958	[101;332]	[2525;8300]	rubber type 3	3	1875	60.4	39.6	29665.9	32.6324
MP_959	[139;77]	[3475;1925]	rubber type 3	3	1875	60.4	39.6	29665.9	32.6324
MP_960	[186;438]	[4650;10950]	rubber type 3	4	2500	75	42.4	42441.3	46.6855
MP_961	[191;398]	[4775;9950]	rubber type 3	4	2500	80.9	39.3	39345.3	43.2798
MP_962	[200;369]	[5000;9225]	rubber type 3	10	6250	115.1	69.1	172786	190.065
MP_963	[228;116]	[5700;2900]	rubber type 3	7	4375	125	44.6	77985.9	85.7845
MP_964	[242;121]	[6050;3025]	rubber type 3	3	1875	60.4	39.6	29665.9	32.6324
MP_965	[254;168]	[6350;4200]	rubber type 3	4	2500	75	42.4	42441.3	46.6855
MP_966	[332;182]	[8300;4550]	rubber type 3	17	10625	170.8	79.2	336672	370.339
MP_967	[356;181]	[8900;4525]	rubber type 3	3	1875	75	31.8	23873.2	26.2606

## Sheet: Final Effluent Sample
MP identifier	Coordinates [pixels]	Coordinates [µm]	Polymer group	Number of pixels [-]	Area on map [µm²]	Major dimension [µm]	Minor dimension [µm]	Volume [µm³]	Mass [ng]	Comments
MP_1	[43;266]	[1075;6650]	acrylates/polyurethanes/varnish	11	6875	131.1	66.8	183665	227.744
MP_2	[49;286]	[1225;7150]	acrylates/polyurethanes/varnish	26	16250	199	104	675838	838.039
MP_3	[63;301]	[1575;7525]	acrylates/polyurethanes/varnish	16	10000	136.8	93.1	372283	461.631
MP_4	[110;235]	[2750;5875]	acrylates/polyurethanes/varnish	8	5000	95.7	66.5	133030	164.957
MP_5	[146;123]	[3650;3075]	acrylates/polyurethanes/varnish	24	15000	192.7	99.1	594647	737.363
MP_6	[171;364]	[4275;9100]	acrylates/polyurethanes/varnish	17	10625	166.4	81.3	345477	428.391
MP_7	[198;109]	[4950;2725]	acrylates/polyurethanes/varnish	74	46250	582.5	101.1	1.87011e+06	2318.94
MP_8	[202;297]	[5050;7425]	acrylates/polyurethanes/varnish	27	16875	223.4	96.2	649176	804.978
MP_9	[234;328]	[5850;8200]	acrylates/polyurethanes/varnish	8	5000	104.1	61.2	122360	151.726
MP_10	[244;423]	[6100;10575]	acrylates/polyurethanes/varnish	39	24375	258.8	119.9	1.16908e+06	1449.66
MP_11	[252;54]	[6300;1350]	acrylates/polyurethanes/varnish	14	8750	128.1	87	304448	377.515
MP_12	[261;71]	[6525;1775]	acrylates/polyurethanes/varnish	31	19375	185.1	133.3	1.033e+06	1280.91
MP_13	[284;169]	[7100;4225]	acrylates/polyurethanes/varnish	16	10000	136.8	93.1	372283	461.631
MP_14	[283;437]	[7075;10925]	acrylates/polyurethanes/varnish	26	16250	233.3	88.7	576433	714.776
MP_15	[296;458]	[7400;11450]	acrylates/polyurethanes/varnish	15	9375	136.8	87.3	327202	405.73
MP_16	[319;156]	[7975;3900]	acrylates/polyurethanes/varnish	9	5625	104.1	68.8	154862	192.029
MP_17	[328;299]	[8200;7475]	acrylates/polyurethanes/varnish	10	6250	115.1	69.1	172786	214.255
MP_18	[338;450]	[8450;11250]	acrylates/polyurethanes/varnish	11	6875	115.1	76	209071	259.248
MP_19	[339;293]	[8475;7325]	acrylates/polyurethanes/varnish	11	6875	104.1	84.1	231337	286.857
MP_20	[343;298]	[8575;7450]	acrylates/polyurethanes/varnish	12	7500	128.1	74.6	223676	277.358
MP_21	[369;398]	[9225;9950]	acrylates/polyurethanes/varnish	36	22500	300	95.5	859544	1065.84
MP_22	[379;279]	[9475;6975]	acrylates/polyurethanes/varnish	8	5000	104.1	61.2	122360	151.726
MP_23	[418;148]	[10450;3700]	acrylates/polyurethanes/varnish	10	6250	115.1	69.1	172786	214.255
MP_24	[426;334]	[10650;8350]	acrylates/polyurethanes/varnish	5	3125	80.9	49.2	61477	76.2314
MP_25	[433;233]	[10825;5825]	acrylates/polyurethanes/varnish	11	6875	128.1	68.3	187950	233.058
MP_26	[40;258]	[1000;6450]	acrylates/polyurethanes/varnish	19	11875	159.6	94.7	449910	557.888
MP_27	[45;214]	[1125;5350]	acrylates/polyurethanes/varnish	15	9375	128.1	93.2	349494	433.372
MP_28	[49;223]	[1225;5575]	acrylates/polyurethanes/varnish	26	16250	187.9	110.1	715695	887.462
MP_29	[57;139]	[1425;3475]	acrylates/polyurethanes/varnish	30	18750	299.4	79.7	598060	741.595
MP_30	[60;304]	[1500;7600]	acrylates/polyurethanes/varnish	4	2500	60.4	52.7	52739.3	65.3967
MP_31	[61;274]	[1525;6850]	acrylates/polyurethanes/varnish	8	5000	95.7	66.5	133030	164.957
MP_32	[62;154]	[1550;3850]	acrylates/polyurethanes/varnish	6	3750	80.9	59	88526.8	109.773
MP_33	[77;356]	[1925;8900]	acrylates/polyurethanes/varnish	12	7500	131.1	72.9	218576	271.034
MP_34	[84;141]	[2100;3525]	acrylates/polyurethanes/varnish	7	4375	80.9	68.9	120495	149.414
MP_35	[86;338]	[2150;8450]	acrylates/polyurethanes/varnish	11	6875	200	43.8	120361	149.248
MP_36	[88;183]	[2200;4575]	acrylates/polyurethanes/varnish	9	5625	104.1	68.8	154862	192.029
MP_37	[98;420]	[2450;10500]	acrylates/polyurethanes/varnish	31	19375	337.7	73	566087	701.948
MP_38	[97;142]	[2425;3550]	acrylates/polyurethanes/varnish	8	5000	104.1	61.2	122360	151.726
MP_39	[97;230]	[2425;5750]	acrylates/polyurethanes/varnish	7	4375	80.9	68.9	120495	149.414
MP_40	[97;356]	[2425;8900]	acrylates/polyurethanes/varnish	5	3125	80.9	49.2	61477	76.2314
MP_41	[103;214]	[2575;5350]	acrylates/polyurethanes/varnish	27	16875	204.4	105.1	709576	879.874
MP_42	[104;370]	[2600;9250]	acrylates/polyurethanes/varnish	14	8750	136.8	81.4	285029	353.436
MP_43	[107;252]	[2675;6300]	acrylates/polyurethanes/varnish	4	2500	100	31.8	31831	39.4704
MP_44	[115;129]	[2875;3225]	acrylates/polyurethanes/varnish	38	23750	302.7	99.9	948947	1176.69
MP_45	[114;181]	[2850;4525]	acrylates/polyurethanes/varnish	6	3750	80.9	59	88526.8	109.773
MP_46	[114;272]	[2850;6800]	acrylates/polyurethanes/varnish	5	3125	80.9	49.2	61477	76.2314
MP_47	[116;275]	[2900;6875]	acrylates/polyurethanes/varnish	6	3750	80.9	59	88526.8	109.773
MP_48	[124;361]	[3100;9025]	acrylates/polyurethanes/varnish	4	2500	80.9	39.3	39345.3	48.7881
MP_49	[123;410]	[3075;10250]	acrylates/polyurethanes/varnish	5	3125	80.9	49.2	61477	76.2314
MP_50	[130;269]	[3250;6725]	acrylates/polyurethanes/varnish	19	11875	159.6	94.7	449910	557.888
MP_51	[130;332]	[3250;8300]	acrylates/polyurethanes/varnish	17	10625	152.5	88.7	377075	467.573
MP_52	[129;423]	[3225;10575]	acrylates/polyurethanes/varnish	6	3750	80.9	59	88526.8	109.773
MP_53	[132;172]	[3300;4300]	acrylates/polyurethanes/varnish	4	2500	60.4	52.7	52739.3	65.3967
MP_54	[132;324]	[3300;8100]	acrylates/polyurethanes/varnish	11	6875	136.8	64	175962	218.193
MP_55	[136;359]	[3400;8975]	acrylates/polyurethanes/varnish	7	4375	95.7	58.2	101851	126.295
MP_56	[136;335]	[3400;8375]	acrylates/polyurethanes/varnish	7	4375	80.9	68.9	120495	149.414
MP_57	[138;184]	[3450;4600]	acrylates/polyurethanes/varnish	11	6875	115.1	76	209071	259.248
MP_58	[144;214]	[3600;5350]	acrylates/polyurethanes/varnish	4	2500	60.4	52.7	52739.3	65.3967
MP_59	[150;408]	[3750;10200]	acrylates/polyurethanes/varnish	10	6250	200	39.8	99471.8	123.345
MP_60	[159;222]	[3975;5550]	acrylates/polyurethanes/varnish	27	16875	220.3	97.5	658460	816.491
MP_61	[159;188]	[3975;4700]	acrylates/polyurethanes/varnish	5	3125	80.9	49.2	61477	76.2314
MP_62	[160;121]	[4000;3025]	acrylates/polyurethanes/varnish	12	7500	115.1	82.9	248812	308.527
MP_63	[162;366]	[4050;9150]	acrylates/polyurethanes/varnish	9	5625	125	57.3	128916	159.855
MP_64	[166;296]	[4150;7400]	acrylates/polyurethanes/varnish	21	13125	201.8	82.8	434808	539.162
MP_65	[167;97]	[4175;2425]	acrylates/polyurethanes/varnish	18	11250	150	95.5	429718	532.851
MP_66	[167;250]	[4175;6250]	acrylates/polyurethanes/varnish	12	7500	115.1	82.9	248812	308.527
MP_67	[167;404]	[4175;10100]	acrylates/polyurethanes/varnish	8	5000	95.7	66.5	133030	164.957
MP_68	[169;41]	[4225;1025]	acrylates/polyurethanes/varnish	11	6875	104.1	84.1	231337	286.857
MP_69	[169;139]	[4225;3475]	acrylates/polyurethanes/varnish	24	15000	231.2	82.6	495734	614.71
MP_70	[170;454]	[4250;11350]	acrylates/polyurethanes/varnish	14	8750	115.1	96.8	338661	419.939
MP_71	[173;222]	[4325;5550]	acrylates/polyurethanes/varnish	10	6250	104.1	76.5	191187	237.072
MP_72	[176;423]	[4400;10575]	acrylates/polyurethanes/varnish	10	6250	115.1	69.1	172786	214.255
MP_73	[176;78]	[4400;1950]	acrylates/polyurethanes/varnish	15	9375	152.5	78.3	293571	364.028
MP_74	[180;110]	[4500;2750]	acrylates/polyurethanes/varnish	12	7500	104.1	91.8	275310	341.384
MP_75	[183;252]	[4575;6300]	acrylates/polyurethanes/varnish	9	5625	95.7	74.8	168366	208.774
MP_76	[184;434]	[4600;10850]	acrylates/polyurethanes/varnish	11	6875	152.5	57.4	157876	195.766
MP_77	[186;414]	[4650;10350]	acrylates/polyurethanes/varnish	15	9375	128.1	93.2	349494	433.372
MP_78	[188;192]	[4700;4800]	acrylates/polyurethanes/varnish	8	5000	104.1	61.2	122360	151.726
MP_79	[191;148]	[4775;3700]	acrylates/polyurethanes/varnish	8	5000	128.1	49.7	99411.5	123.27
MP_80	[190;286]	[4750;7150]	acrylates/polyurethanes/varnish	10	6250	128.1	62.1	155331	192.61
MP_81	[195;271]	[4875;6775]	acrylates/polyurethanes/varnish	10	6250	104.1	76.5	191187	237.072
MP_82	[195;360]	[4875;9000]	acrylates/polyurethanes/varnish	7	4375	80.9	68.9	120495	149.414
MP_83	[198;387]	[4950;9675]	acrylates/polyurethanes/varnish	20	12500	192.7	82.6	412950	512.057
MP_84	[194;455]	[4850;11375]	acrylates/polyurethanes/varnish	14	8750	128.1	87	304448	377.515
MP_85	[197;310]	[4925;7750]	acrylates/polyurethanes/varnish	14	8750	115.1	96.8	338661	419.939
MP_86	[196;444]	[4900;11100]	acrylates/polyurethanes/varnish	17	10625	159.6	84.7	360177	446.619
MP_87	[196;90]	[4900;2250]	acrylates/polyurethanes/varnish	4	2500	60.4	52.7	52739.3	65.3967
MP_88	[196;288]	[4900;7200]	acrylates/polyurethanes/varnish	4	2500	60.4	52.7	52739.3	65.3967
MP_89	[201;86]	[5025;2150]	acrylates/polyurethanes/varnish	10	6250	104.1	76.5	191187	237.072
MP_90	[203;154]	[5075;3850]	acrylates/polyurethanes/varnish	9	5625	104.1	68.8	154862	192.029
MP_91	[207;271]	[5175;6775]	acrylates/polyurethanes/varnish	13	8125	170.8	60.6	196877	244.128
MP_92	[208;394]	[5200;9850]	acrylates/polyurethanes/varnish	8	5000	104.1	61.2	122360	151.726
MP_93	[210;398]	[5250;9950]	acrylates/polyurethanes/varnish	4	2500	60.4	52.7	52739.3	65.3967
MP_94	[212;382]	[5300;9550]	acrylates/polyurethanes/varnish	5	3125	80.9	49.2	61477	76.2314
MP_95	[219;277]	[5475;6925]	acrylates/polyurethanes/varnish	20	12500	215.4	73.9	369450	458.118
MP_96	[221;142]	[5525;3550]	acrylates/polyurethanes/varnish	10	6250	115.1	69.1	172786	214.255
MP_97	[225;177]	[5625;4425]	acrylates/polyurethanes/varnish	17	10625	177.1	76.4	324702	402.631
MP_98	[225;312]	[5625;7800]	acrylates/polyurethanes/varnish	11	6875	104.1	84.1	231337	286.857
MP_99	[226;412]	[5650;10300]	acrylates/polyurethanes/varnish	12	7500	136.8	69.8	209409	259.667
MP_100	[226;297]	[5650;7425]	acrylates/polyurethanes/varnish	8	5000	95.7	66.5	133030	164.957
MP_101	[228;236]	[5700;5900]	acrylates/polyurethanes/varnish	10	6250	115.1	69.1	172786	214.255
MP_102	[228;342]	[5700;8550]	acrylates/polyurethanes/varnish	11	6875	115.1	76	209071	259.248
MP_103	[231;170]	[5775;4250]	acrylates/polyurethanes/varnish	8	5000	95.7	66.5	133030	164.957
MP_104	[233;303]	[5825;7575]	acrylates/polyurethanes/varnish	6	3750	80.9	59	88526.8	109.773
MP_105	[234;336]	[5850;8400]	acrylates/polyurethanes/varnish	12	7500	115.1	82.9	248812	308.527
MP_106	[238;141]	[5950;3525]	acrylates/polyurethanes/varnish	20	12500	159.6	99.7	498515	618.158
MP_107	[239;241]	[5975;6025]	acrylates/polyurethanes/varnish	15	9375	136.8	87.3	327202	405.73
MP_108	[243;226]	[6075;5650]	acrylates/polyurethanes/varnish	6	3750	80.9	59	88526.8	109.773
MP_109	[244;235]	[6100;5875]	acrylates/polyurethanes/varnish	8	5000	95.7	66.5	133030	164.957
MP_110	[247;376]	[6175;9400]	acrylates/polyurethanes/varnish	21	13125	183.1	91.3	479123	594.113
MP_111	[253;241]	[6325;6025]	acrylates/polyurethanes/varnish	6	3750	95.7	49.9	74829.4	92.7884
MP_112	[259;283]	[6475;7075]	acrylates/polyurethanes/varnish	8	5000	95.7	66.5	133030	164.957
MP_113	[261;400]	[6525;10000]	acrylates/polyurethanes/varnish	16	10000	136.8	93.1	372283	461.631
MP_114	[260;406]	[6500;10150]	acrylates/polyurethanes/varnish	12	7500	115.1	82.9	248812	308.527
MP_115	[263;445]	[6575;11125]	acrylates/polyurethanes/varnish	34	21250	204.4	132.4	1125198	1395.25
MP_116	[264;224]	[6600;5600]	acrylates/polyurethanes/varnish	16	10000	185.1	68.8	275179	341.222
MP_117	[267;289]	[6675;7225]	acrylates/polyurethanes/varnish	11	6875	115.1	76	209071	259.248
MP_118	[269;444]	[6725;11100]	acrylates/polyurethanes/varnish	9	5625	104.1	68.8	154862	192.029
MP_119	[270;266]	[6750;6650]	acrylates/polyurethanes/varnish	8	5000	100	63.7	127324	157.882
MP_120	[271;332]	[6775;8300]	acrylates/polyurethanes/varnish	26	16250	220.3	93.9	610588	757.13
MP_121	[271;151]	[6775;3775]	acrylates/polyurethanes/varnish	8	5000	104.1	61.2	122360	151.726
MP_122	[276;181]	[6900;4525]	acrylates/polyurethanes/varnish	17	10625	136.8	98.9	420273	521.138
MP_123	[276;279]	[6900;6975]	acrylates/polyurethanes/varnish	6	3750	80.9	59	88526.8	109.773
MP_124	[278;426]	[6950;10650]	acrylates/polyurethanes/varnish	16	10000	192.7	66.1	264288	327.717
MP_125	[278;162]	[6950;4050]	acrylates/polyurethanes/varnish	12	7500	115.1	82.9	248812	308.527
MP_126	[282;288]	[7050;7200]	acrylates/polyurethanes/varnish	16	10000	136.8	93.1	372283	461.631
MP_127	[280;313]	[7000;7825]	acrylates/polyurethanes/varnish	10	6250	128.1	62.1	155331	192.61
MP_128	[281;281]	[7025;7025]	acrylates/polyurethanes/varnish	13	8125	128.1	80.8	262509	325.511
MP_129	[281;305]	[7025;7625]	acrylates/polyurethanes/varnish	8	5000	104.1	61.2	122360	151.726
MP_130	[282;335]	[7050;8375]	acrylates/polyurethanes/varnish	15	9375	150	79.6	298416	370.035
MP_131	[282;41]	[7050;1025]	acrylates/polyurethanes/varnish	8	5000	100	63.7	127324	157.882
MP_132	[282;130]	[7050;3250]	acrylates/polyurethanes/varnish	7	4375	80.9	68.9	120495	149.414
MP_133	[284;378]	[7100;9450]	acrylates/polyurethanes/varnish	57	35625	313.8	144.5	2.05961e+06	2553.91
MP_134	[287;110]	[7175;2750]	acrylates/polyurethanes/varnish	5	3125	80.9	49.2	61477	76.2314
MP_135	[287;54]	[7175;1350]	acrylates/polyurethanes/varnish	7	4375	80.9	68.9	120495	149.414
MP_136	[291;248]	[7275;6200]	acrylates/polyurethanes/varnish	11	6875	125	70	192577	238.796
MP_137	[289;275]	[7225;6875]	acrylates/polyurethanes/varnish	17	10625	207	65.4	277749	344.408
MP_138	[292;286]	[7300;7150]	acrylates/polyurethanes/varnish	37	23125	278.1	105.9	979342	1214.38
MP_139	[296;212]	[7400;5300]	acrylates/polyurethanes/varnish	7	4375	80.9	68.9	120495	149.414
MP_140	[298;268]	[7450;6700]	acrylates/polyurethanes/varnish	5	3125	80.9	49.2	61477	76.2314
MP_141	[298;335]	[7450;8375]	acrylates/polyurethanes/varnish	9	5625	104.1	68.8	154862	192.029
MP_142	[300;402]	[7500;10050]	acrylates/polyurethanes/varnish	14	8750	131.1	85	297506	368.908
MP_143	[302;138]	[7550;3450]	acrylates/polyurethanes/varnish	15	9375	136.8	87.3	327202	405.73
MP_144	[299;200]	[7475;5000]	acrylates/polyurethanes/varnish	8	5000	104.1	61.2	122360	151.726
MP_145	[304;209]	[7600;5225]	acrylates/polyurethanes/varnish	27	16875	185.1	116.1	783615	971.682
MP_146	[303;408]	[7575;10200]	acrylates/polyurethanes/varnish	10	6250	128.1	62.1	155331	192.61
MP_147	[306;313]	[7650;7825]	acrylates/polyurethanes/varnish	5	3125	80.9	49.2	61477	76.2314
MP_148	[308;445]	[7700;11125]	acrylates/polyurethanes/varnish	8	5000	95.7	66.5	133030	164.957
MP_149	[310;326]	[7750;8150]	acrylates/polyurethanes/varnish	4	2500	60.4	52.7	52739.3	65.3967
MP_150	[314;64]	[7850;1600]	acrylates/polyurethanes/varnish	10	6250	128.1	62.1	155331	192.61
MP_151	[316;277]	[7900;6925]	acrylates/polyurethanes/varnish	4	2500	75	42.4	42441.3	52.6272
MP_152	[316;351]	[7900;8775]	acrylates/polyurethanes/varnish	5	3125	75	53.1	66314.6	82.2301
MP_153	[316;412]	[7900;10300]	acrylates/polyurethanes/varnish	5	3125	80.9	49.2	61477	76.2314
MP_154	[319;452]	[7975;11300]	acrylates/polyurethanes/varnish	20	12500	170.8	93.2	465982	577.817
MP_155	[324;216]	[8100;5400]	acrylates/polyurethanes/varnish	10	6250	104.1	76.5	191187	237.072
MP_156	[324;460]	[8100;11500]	acrylates/polyurethanes/varnish	8	5000	100	63.7	127324	157.882
MP_157	[327;393]	[8175;9825]	acrylates/polyurethanes/varnish	17	10625	136.8	98.9	420273	521.138
MP_158	[327;256]	[8175;6400]	acrylates/polyurethanes/varnish	12	7500	128.1	74.6	223676	277.358
MP_159	[328;76]	[8200;1900]	acrylates/polyurethanes/varnish	7	4375	80.9	68.9	120495	149.414
MP_160	[328;178]	[8200;4450]	acrylates/polyurethanes/varnish	14	8750	131.1	85	297506	368.908
MP_161	[331;225]	[8275;5625]	acrylates/polyurethanes/varnish	6	3750	80.9	59	88526.8	109.773
MP_162	[333;325]	[8325;8125]	acrylates/polyurethanes/varnish	12	7500	115.1	82.9	248812	308.527
MP_163	[334;345]	[8350;8625]	acrylates/polyurethanes/varnish	8	5000	95.7	66.5	133030	164.957
MP_164	[335;288]	[8375;7200]	acrylates/polyurethanes/varnish	17	10625	136.8	98.9	420273	521.138
MP_165	[341;155]	[8525;3875]	acrylates/polyurethanes/varnish	42	26250	325.5	102.7	1.07808e+06	1336.82
MP_166	[341;209]	[8525;5225]	acrylates/polyurethanes/varnish	5	3125	80.9	49.2	61477	76.2314
MP_167	[341;325]	[8525;8125]	acrylates/polyurethanes/varnish	7	4375	80.9	68.9	120495	149.414
MP_168	[342;389]	[8550;9725]	acrylates/polyurethanes/varnish	6	3750	80.9	59	88526.8	109.773
MP_169	[342;89]	[8550;2225]	acrylates/polyurethanes/varnish	8	5000	95.7	66.5	133030	164.957
MP_170	[341;277]	[8525;6925]	acrylates/polyurethanes/varnish	9	5625	115.1	62.2	139957	173.546
MP_171	[344;365]	[8600;9125]	acrylates/polyurethanes/varnish	8	5000	95.7	66.5	133030	164.957
MP_172	[345;242]	[8625;6050]	acrylates/polyurethanes/varnish	6	3750	80.9	59	88526.8	109.773
MP_173	[346;198]	[8650;4950]	acrylates/polyurethanes/varnish	10	6250	115.1	69.1	172786	214.255
MP_174	[348;266]	[8700;6650]	acrylates/polyurethanes/varnish	51	31875	317.1	128	1.63192e+06	2023.58
MP_175	[360;209]	[9000;5225]	acrylates/polyurethanes/varnish	15	9375	136.8	87.3	327202	405.73
MP_176	[359;414]	[8975;10350]	acrylates/polyurethanes/varnish	22	13750	201.8	86.8	477204	591.734
MP_177	[363;297]	[9075;7425]	acrylates/polyurethanes/varnish	5	3125	80.9	49.2	61477	76.2314
MP_178	[367;214]	[9175;5350]	acrylates/polyurethanes/varnish	13	8125	159.6	64.8	210622	261.172
MP_179	[367;313]	[9175;7825]	acrylates/polyurethanes/varnish	5	3125	80.9	49.2	61477	76.2314
MP_180	[366;344]	[9150;8600]	acrylates/polyurethanes/varnish	5	3125	80.9	49.2	61477	76.2314
MP_181	[369;135]	[9225;3375]	acrylates/polyurethanes/varnish	16	10000	152.5	83.5	334018	414.183
MP_182	[368;304]	[9200;7600]	acrylates/polyurethanes/varnish	10	6250	131.1	60.7	151789	188.218
MP_183	[374;268]	[9350;6700]	acrylates/polyurethanes/varnish	26	16250	206.1	100.4	652400	808.977
MP_184	[371;411]	[9275;10275]	acrylates/polyurethanes/varnish	15	9375	128.1	93.2	349494	433.372
MP_185	[371;143]	[9275;3575]	acrylates/polyurethanes/varnish	3	1875	95.7	24.9	18707.3	23.1971
MP_186	[371;418]	[9275;10450]	acrylates/polyurethanes/varnish	11	6875	128.1	68.3	187950	233.058
MP_187	[376;394]	[9400;9850]	acrylates/polyurethanes/varnish	4	2500	60.4	52.7	52739.3	65.3967
MP_188	[379;326]	[9475;8150]	acrylates/polyurethanes/varnish	19	11875	183.1	82.6	392208	486.338
MP_189	[380;245]	[9500;6125]	acrylates/polyurethanes/varnish	13	8125	128.1	80.8	262509	325.511
MP_190	[383;224]	[9575;5600]	acrylates/polyurethanes/varnish	6	3750	80.9	59	88526.8	109.773
MP_191	[384;380]	[9600;9500]	acrylates/polyurethanes/varnish	10	6250	104.1	76.5	191187	237.072
MP_192	[386;125]	[9650;3125]	acrylates/polyurethanes/varnish	9	5625	95.7	74.8	168366	208.774
MP_193	[391;346]	[9775;8650]	acrylates/polyurethanes/varnish	4	2500	75	42.4	42441.3	52.6272
MP_194	[397;186]	[9925;4650]	acrylates/polyurethanes/varnish	36	22500	223.4	128.2	1154090	1431.07
MP_195	[397;215]	[9925;5375]	acrylates/polyurethanes/varnish	25	15625	207	96.1	600667	744.828
MP_196	[399;47]	[9975;1175]	acrylates/polyurethanes/varnish	32	20000	205.3	124.1	992404	1230.58
MP_197	[401;118]	[10025;2950]	acrylates/polyurethanes/varnish	13	8125	115.1	89.8	292008	362.09
MP_198	[402;276]	[10050;6900]	acrylates/polyurethanes/varnish	19	11875	177.1	85.4	405597	502.94
MP_199	[409;364]	[10225;9100]	acrylates/polyurethanes/varnish	6	3750	80.9	59	88526.8	109.773
MP_200	[425;351]	[10625;8775]	acrylates/polyurethanes/varnish	15	9375	152.5	78.3	293571	364.028
MP_201	[430;270]	[10750;6750]	acrylates/polyurethanes/varnish	7	4375	80.9	68.9	120495	149.414
MP_202	[433;192]	[10825;4800]	acrylates/polyurethanes/varnish	15	9375	175	68.2	255785	317.173
MP_203	[439;253]	[10975;6325]	acrylates/polyurethanes/varnish	8	5000	104.1	61.2	122360	151.726
MP_204	[96;135]	[2400;3375]	polypropylene	13	8125	159.6	64.8	210622	200.091
MP_205	[220;459]	[5500;11475]	polypropylene	9	5625	104.1	68.8	154862	147.119
MP_206	[341;441]	[8525;11025]	polypropylene	19	11875	192.7	78.5	372687	354.053
MP_207	[348;273]	[8700;6825]	polysulfone	6	3750	80.9	59	88526.8	109.773
MP_208	[8;139]	[200;3475]	polyethylene chlorinated	42	26250	283	118.1	1.24015e+06	1438.57
MP_209	[39;311]	[975;7775]	polyethylene chlorinated	16	10000	136.8	93.1	372283	431.848
MP_210	[52;144]	[1300;3600]	polyethylene chlorinated	4	2500	60.4	52.7	52739.3	61.1776
MP_211	[53;328]	[1325;8200]	polyethylene chlorinated	12	7500	115.1	82.9	248812	288.622
MP_212	[68;176]	[1700;4400]	polyethylene chlorinated	17	10625	150	90.2	383298	444.626
MP_213	[99;110]	[2475;2750]	polyethylene chlorinated	40	25000	234.9	135.5	1.35522e+06	1572.05
MP_214	[97;409]	[2425;10225]	polyethylene chlorinated	11	6875	104.1	84.1	231337	268.351
MP_215	[105;141]	[2625;3525]	polyethylene chlorinated	7	4375	80.9	68.9	120495	139.774
MP_216	[119;103]	[2975;2575]	polyethylene chlorinated	9	5625	104.1	68.8	154862	179.64
MP_217	[122;264]	[3050;6600]	polyethylene chlorinated	12	7500	131.1	72.9	218576	253.548
MP_218	[137;328]	[3425;8200]	polyethylene chlorinated	11	6875	125	70	192577	223.39
MP_219	[144;134]	[3600;3350]	polyethylene chlorinated	6	3750	80.9	59	88526.8	102.691
MP_220	[143;184]	[3575;4600]	polyethylene chlorinated	25	15625	201.8	98.6	616225	714.821
MP_221	[145;203]	[3625;5075]	polyethylene chlorinated	23	14375	170.8	107.2	616261	714.863
MP_222	[165;406]	[4125;10150]	polyethylene chlorinated	11	6875	125	70	192577	223.39
MP_223	[166;422]	[4150;10550]	polyethylene chlorinated	11	6875	115.1	76	209071	242.522
MP_224	[177;253]	[4425;6325]	polyethylene chlorinated	17	10625	152.5	88.7	377075	437.407
MP_225	[191;407]	[4775;10175]	polyethylene chlorinated	4	2500	80.9	39.3	39345.3	45.6405
MP_226	[202;97]	[5050;2425]	polyethylene chlorinated	22	13750	192.7	90.8	499669	579.616
MP_227	[199;367]	[4975;9175]	polyethylene chlorinated	9	5625	115.1	62.2	139957	162.35
MP_228	[217;77]	[5425;1925]	polyethylene chlorinated	11	6875	115.1	76	209071	242.522
MP_229	[230;243]	[5750;6075]	polyethylene chlorinated	10	6250	115.1	69.1	172786	200.432
MP_230	[236;52]	[5900;1300]	polyethylene chlorinated	14	8750	136.8	81.4	285029	330.634
MP_231	[240;132]	[6000;3300]	polyethylene chlorinated	23	14375	159.6	114.7	659286	764.771
MP_232	[239;338]	[5975;8450]	polyethylene chlorinated	7	4375	104.1	53.5	93681.8	108.671
MP_233	[240;301]	[6000;7525]	polyethylene chlorinated	15	9375	128.1	93.2	349494	405.413
MP_234	[243;258]	[6075;6450]	polyethylene chlorinated	18	11250	159.6	89.7	403797	468.404
MP_235	[245;330]	[6125;8250]	polyethylene chlorinated	10	6250	115.1	69.1	172786	200.432
MP_236	[245;139]	[6125;3475]	polyethylene chlorinated	21	13125	177.1	94.4	495480	574.757
MP_237	[249;335]	[6225;8375]	polyethylene chlorinated	11	6875	128.1	68.3	187950	218.022
MP_238	[250;459]	[6250;11475]	polyethylene chlorinated	37	23125	204.4	144.1	1.33252e+06	1545.73
MP_239	[259;128]	[6475;3200]	polyethylene chlorinated	34	21250	207	130.7	1.11099e+06	1288.75
MP_240	[267;296]	[6675;7400]	polyethylene chlorinated	32	20000	177.9	143.1	1.14496e+06	1328.16
MP_241	[272;271]	[6800;6775]	polyethylene chlorinated	25	15625	201.8	98.6	616225	714.821
MP_242	[273;367]	[6825;9175]	polyethylene chlorinated	24	15000	207	92.3	553575	642.147
MP_243	[273;250]	[6825;6250]	polyethylene chlorinated	8	5000	115.1	55.3	110583	128.276
MP_244	[275;284]	[6875;7100]	polyethylene chlorinated	13	8125	115.1	89.8	292008	338.73
MP_245	[277;357]	[6925;8925]	polyethylene chlorinated	4	2500	75	42.4	42441.3	49.2319
MP_246	[294;430]	[7350;10750]	polyethylene chlorinated	18	11250	183.1	78.2	352009	408.331
MP_247	[297;264]	[7425;6600]	polyethylene chlorinated	9	5625	115.1	62.2	139957	162.35
MP_248	[306;369]	[7650;9225]	polyethylene chlorinated	7	4375	95.7	58.2	101851	118.147
MP_249	[317;83]	[7925;2075]	polyethylene chlorinated	7	4375	104.1	53.5	93681.8	108.671
MP_250	[319;140]	[7975;3500]	polyethylene chlorinated	12	7500	115.1	82.9	248812	288.622
MP_251	[330;278]	[8250;6950]	polyethylene chlorinated	4	2500	60.4	52.7	52739.3	61.1776
MP_252	[337;132]	[8425;3300]	polyethylene chlorinated	16	10000	136.8	93.1	372283	431.848
MP_253	[344;127]	[8600;3175]	polyethylene chlorinated	21	13125	159.6	104.7	549612	637.551
MP_254	[348;388]	[8700;9700]	polyethylene chlorinated	19	11875	159.6	94.7	449910	521.895
MP_255	[376;404]	[9400;10100]	polyethylene chlorinated	4	2500	60.4	52.7	52739.3	61.1776
MP_256	[376;303]	[9400;7575]	polyethylene chlorinated	58	36250	307.3	150.2	2.178e+06	2526.48
MP_257	[384;98]	[9600;2450]	polyethylene chlorinated	18	11250	159.6	89.7	403797	468.404
MP_258	[384;256]	[9600;6400]	polyethylene chlorinated	16	10000	136.8	93.1	372283	431.848
MP_259	[393;99]	[9825;2475]	polyethylene chlorinated	15	9375	166.4	71.7	268970	312.005
MP_260	[400;386]	[10000;9650]	polyethylene chlorinated	9	5625	104.1	68.8	154862	179.64
MP_261	[408;317]	[10200;7925]	polyethylene chlorinated	13	8125	115.1	89.8	292008	338.73
MP_262	[410;352]	[10250;8800]	polyethylene chlorinated	5	3125	128.1	31.1	38832.6	45.0459
MP_263	[411;366]	[10275;9150]	polyethylene chlorinated	10	6250	152.5	52.2	130476	151.352
MP_264	[416;373]	[10400;9325]	polyethylene chlorinated	22	13750	170.8	102.5	563838	654.052
MP_265	[424;224]	[10600;5600]	polyethylene chlorinated	17	10625	215.4	62.8	266928	309.636
MP_266	[439;203]	[10975;5075]	polyethylene chlorinated	23	14375	159.6	114.7	659286	764.771
MP_267	[412;394]	[10300;9850]	polyamide	4	2500	60.4	52.7	52739.3	57.8694
MP_268	[169;295]	[4225;7375]	cellulose chemical modified	17	10625	150	90.2	383298	498.288
MP_269	[281;399]	[7025;9975]	cellulose chemical modified	19	11875	159.6	94.7	449910	584.883
MP_270	[108;135]	[2700;3375]	polyethylene	3	1875	75	31.8	23873.2	22.6796
MP_271	[308;345]	[7700;8625]	polypropylene	26	16250	206.1	100.4	652400	619.78
MP_272	[130;398]	[3250;9950]	ethylene-vinyl-acetate	10	6250	104.1	76.5	191187	177.804
MP_273	[138;395]	[3450;9875]	ethylene-vinyl-acetate	8	5000	95.7	66.5	133030	123.718
MP_274	[147;438]	[3675;10950]	ethylene-vinyl-acetate	20	12500	205.3	77.5	387658	360.522
MP_275	[167;74]	[4175;1850]	ethylene-vinyl-acetate	11	6875	104.1	84.1	231337	215.143
MP_276	[238;247]	[5950;6175]	ethylene-vinyl-acetate	11	6875	115.1	76	209071	194.436
MP_277	[294;432]	[7350;10800]	ethylene-vinyl-acetate	10	6250	152.5	52.2	130476	121.343
MP_278	[360;387]	[9000;9675]	ethylene-vinyl-acetate	18	11250	150	95.5	429718	399.638
MP_279	[365;75]	[9125;1875]	ethylene-vinyl-acetate	7	4375	80.9	68.9	120495	112.06
MP_280	[370;144]	[9250;3600]	ethylene-vinyl-acetate	20	12500	185.1	86	429967	399.869
MP_281	[410;344]	[10250;8600]	ethylene-vinyl-acetate	10	6250	238.6	33.4	83379.6	77.543
MP_282	[423;224]	[10575;5600]	ethylene-vinyl-acetate	12	7500	150	63.7	190986	177.617
MP_283	[109;134]	[2725;3350]	rubber type 3	12	7500	152.5	62.6	187885	206.674
MP_284	[126;342]	[3150;8550]	rubber type 3	3	1875	60.4	39.6	29665.9	32.6324
MP_285	[129;444]	[3225;11100]	rubber type 3	8	5000	95.7	66.5	133030	146.333
MP_286	[147;14]	[3675;350]	rubber type 3	6	3750	80.9	59	88526.8	97.3795
MP_287	[186;204]	[4650;5100]	rubber type 3	4	2500	80.9	39.3	39345.3	43.2798
MP_288	[191;408]	[4775;10200]	rubber type 3	3	1875	60.4	39.6	29665.9	32.6324
MP_289	[213;41]	[5325;1025]	rubber type 3	12	7500	136.8	69.8	209409	230.35
MP_290	[236;53]	[5900;1325]	rubber type 3	3	1875	80.9	29.5	22131.7	24.3449
MP_291	[248;336]	[6200;8400]	rubber type 3	4	2500	75	42.4	42441.3	46.6855
MP_292	[270;309]	[6750;7725]	rubber type 3	9	5625	115.1	62.2	139957	153.952
MP_293	[346;372]	[8650;9300]	rubber type 3	35	21875	293.1	95	831520	914.672
MP_294	[378;405]	[9450;10125]	rubber type 3	5	3125	100	39.8	49735.9	54.7095
MP_295	[395;120]	[9875;3000]	rubber type 3	18	11250	205.3	69.8	314003	345.403
MP_296	[408;347]	[10200;8675]	rubber type 3	30	18750	302.8	78.8	591271	650.398
MP_297	[412;365]	[10300;9125]	rubber type 3	10	6250	150	53.1	132629	145.892

## Sheet: Sludge Sample
MP identifier	Coordinates [pixels]	Coordinates [µm]	Polymer group	Number of pixels [-]	Area on map [µm²]	Major dimension [µm]	Minor dimension [µm]	Volume [µm³]	Mass [ng]	Comments
MP_1	[32;276]	[800;6900]	acrylates/polyurethanes/varnish	29	18125	288.9	79.9	579126	718.117
MP_2	[40;124]	[1000;3100]	acrylates/polyurethanes/varnish	17	10625	150	90.2	383298	475.29
MP_3	[75;96]	[1875;2400]	acrylates/polyurethanes/varnish	45	28125	264	135.6	1526058	1892.31
MP_4	[79;340]	[1975;8500]	acrylates/polyurethanes/varnish	18	11250	152.5	93.9	422742	524.2
MP_5	[81;223]	[2025;5575]	acrylates/polyurethanes/varnish	23	14375	226.6	80.8	464525	576.011
MP_6	[79;364]	[1975;9100]	acrylates/polyurethanes/varnish	101	63125	450.2	178.5	4507384	5589.16
MP_7	[86;175]	[2150;4375]	acrylates/polyurethanes/varnish	39	24375	283	109.7	1069313	1325.95
MP_8	[91;109]	[2275;2725]	acrylates/polyurethanes/varnish	33	20625	226.6	115.9	956272	1185.78
MP_9	[97;120]	[2425;3000]	acrylates/polyurethanes/varnish	7	4375	80.9	68.9	120495	149.414
MP_10	[161;198]	[4025;4950]	acrylates/polyurethanes/varnish	22	13750	271.2	64.5	355019	440.223
MP_11	[179;228]	[4475;5700]	acrylates/polyurethanes/varnish	65	40625	460.1	112.4	1826855	2265.3
MP_12	[196;428]	[4900;10700]	acrylates/polyurethanes/varnish	26	16250	193.4	107	695279	862.145
MP_13	[197;34]	[4925;850]	acrylates/polyurethanes/varnish	70	43750	414.7	134.3	2350613	2914.76
MP_14	[199;1]	[4975;25]	acrylates/polyurethanes/varnish	9	5625	115.1	62.2	139957	173.546
MP_15	[218;149]	[5450;3725]	acrylates/polyurethanes/varnish	32	20000	228.9	111.3	890160	1103.8
MP_16	[218;137]	[5450;3425]	acrylates/polyurethanes/varnish	35	21875	250.7	111.1	972132	1205.44
MP_17	[242;268]	[6050;6700]	acrylates/polyurethanes/varnish	50	31250	356.2	111.7	1396487	1731.64
MP_18	[251;106]	[6275;2650]	acrylates/polyurethanes/varnish	9	5625	115.1	62.2	139957	173.546
MP_19	[285;371]	[7125;9275]	acrylates/polyurethanes/varnish	41	25625	275.6	118.4	1213338	1504.54
MP_20	[296;38]	[7400;950]	acrylates/polyurethanes/varnish	24	15000	201.8	94.7	567913	704.212
MP_21	[320;352]	[8000;8800]	acrylates/polyurethanes/varnish	37	23125	244.3	120.5	1114686	1382.21
MP_22	[317;84]	[7925;2100]	acrylates/polyurethanes/varnish	24	15000	170.8	111.8	671014	832.057
MP_23	[330;323]	[8250;8075]	acrylates/polyurethanes/varnish	81	50625	479.8	134.3	2720352	3373.24
MP_24	[344;235]	[8600;5875]	acrylates/polyurethanes/varnish	70	43750	379.4	146.8	2569503	3186.18
MP_25	[348;407]	[8700;10175]	acrylates/polyurethanes/varnish	56	35000	377.2	118.1	1653897	2050.83
MP_26	[355;167]	[8875;4175]	acrylates/polyurethanes/varnish	53	33125	366.4	115.1	1525363	1891.45
MP_27	[360;49]	[9000;1225]	acrylates/polyurethanes/varnish	34	21250	223.4	121.1	1029420	1276.48
MP_28	[402;363]	[10050;9075]	acrylates/polyurethanes/varnish	25	15625	226.6	87.8	548825	680.543
MP_29	[409;209]	[10225;5225]	acrylates/polyurethanes/varnish	15	9375	136.8	87.3	327202	405.73
MP_30	[413;221]	[10325;5525]	acrylates/polyurethanes/varnish	21	13125	215.4	77.6	407319	505.075
MP_31	[427;216]	[10675;5400]	acrylates/polyurethanes/varnish	110	68750	748.8	116.9	3214769	3986.31
MP_32	[439;126]	[10975;3150]	acrylates/polyurethanes/varnish	28	17500	176	126.6	886030	1098.68
MP_33	[444;301]	[11100;7525]	acrylates/polyurethanes/varnish	21	13125	152.5	109.6	575398	713.494
MP_34	[451;221]	[11275;5525]	acrylates/polyurethanes/varnish	43	26875	344.6	99.3	1067446	1323.63
MP_35	[21;213]	[525;5325]	acrylates/polyurethanes/varnish	52	32500	258.8	159.9	2078369	2577.18
MP_36	[28;153]	[700;3825]	acrylates/polyurethanes/varnish	28	17500	204.4	109	763110	946.256
MP_37	[36;215]	[900;5375]	acrylates/polyurethanes/varnish	187	116875	746.8	199.3	9315372	11551.1
MP_38	[30;177]	[750;4425]	acrylates/polyurethanes/varnish	14	8750	136.8	81.4	285029	353.436
MP_39	[34;150]	[850;3750]	acrylates/polyurethanes/varnish	7	4375	80.9	68.9	120495	149.414
MP_40	[35;299]	[875;7475]	acrylates/polyurethanes/varnish	24	15000	205.3	93	558227	692.202
MP_41	[36;291]	[900;7275]	acrylates/polyurethanes/varnish	15	9375	150	79.6	298416	370.035
MP_42	[39;338]	[975;8450]	acrylates/polyurethanes/varnish	17	10625	170.8	79.2	336672	417.473
MP_43	[42;280]	[1050;7000]	acrylates/polyurethanes/varnish	74	46250	352.4	167.1	3091489	3833.45
MP_44	[42;221]	[1050;5525]	acrylates/polyurethanes/varnish	14	8750	150	74.3	259953	322.342
MP_45	[44;249]	[1100;6225]	acrylates/polyurethanes/varnish	11	6875	115.1	76	209071	259.248
MP_46	[45;350]	[1125;8750]	acrylates/polyurethanes/varnish	9	5625	104.1	68.8	154862	192.029
MP_47	[47;229]	[1175;5725]	acrylates/polyurethanes/varnish	34	21250	282.9	95.6	813000	1008.12
MP_48	[46;193]	[1150;4825]	acrylates/polyurethanes/varnish	32	20000	283	90	719905	892.683
MP_49	[48;132]	[1200;3300]	acrylates/polyurethanes/varnish	4	2500	60.4	52.7	52739.3	65.3967
MP_50	[51;241]	[1275;6025]	acrylates/polyurethanes/varnish	27	16875	228.9	93.9	633717	785.81
MP_51	[50;291]	[1250;7275]	acrylates/polyurethanes/varnish	28	17500	223.4	99.7	698153	865.71
MP_52	[52;250]	[1300;6250]	acrylates/polyurethanes/varnish	3	1875	60.4	39.6	29665.9	36.7857
MP_53	[55;201]	[1375;5025]	acrylates/polyurethanes/varnish	27	16875	361.8	59.4	400869	497.077
MP_54	[57;230]	[1425;5750]	acrylates/polyurethanes/varnish	36	22500	228.9	125.2	1126609	1396.99
MP_55	[58;89]	[1450;2225]	acrylates/polyurethanes/varnish	26	16250	228.7	90.5	588060	729.195
MP_56	[60;189]	[1500;4725]	acrylates/polyurethanes/varnish	54	33750	358	120	1620453	2009.36
MP_57	[58;283]	[1450;7075]	acrylates/polyurethanes/varnish	9	5625	115.1	62.2	139957	173.546
MP_58	[58;308]	[1450;7700]	acrylates/polyurethanes/varnish	3	1875	60.4	39.6	29665.9	36.7857
MP_59	[59;316]	[1475;7900]	acrylates/polyurethanes/varnish	6	3750	80.9	59	88526.8	109.773
MP_60	[60;166]	[1500;4150]	acrylates/polyurethanes/varnish	15	9375	177.1	67.4	252796	313.467
MP_61	[60;273]	[1500;6825]	acrylates/polyurethanes/varnish	9	5625	115.1	62.2	139957	173.546
MP_62	[65;154]	[1625;3850]	acrylates/polyurethanes/varnish	29	18125	184.1	125.4	908828	1126.95
MP_63	[63;352]	[1575;8800]	acrylates/polyurethanes/varnish	8	5000	95.7	66.5	133030	164.957
MP_64	[64;243]	[1600;6075]	acrylates/polyurethanes/varnish	9	5625	128.1	55.9	125818	156.014
MP_65	[66;250]	[1650;6250]	acrylates/polyurethanes/varnish	14	8750	192.7	57.8	202345	250.908
MP_66	[67;75]	[1675;1875]	acrylates/polyurethanes/varnish	20	12500	150	106.1	530517	657.841
MP_67	[70;237]	[1750;5925]	acrylates/polyurethanes/varnish	20	12500	177.1	89.9	449415	557.274
MP_68	[70;371]	[1750;9275]	acrylates/polyurethanes/varnish	20	12500	240.1	66.3	331492	411.051
MP_69	[70;105]	[1750;2625]	acrylates/polyurethanes/varnish	9	5625	95.7	74.8	168366	208.774
MP_70	[77;248]	[1925;6200]	acrylates/polyurethanes/varnish	47	29375	308.9	121.1	1422483	1763.88
MP_71	[76;144]	[1900;3600]	acrylates/polyurethanes/varnish	18	11250	152.5	93.9	422742	524.2
MP_72	[76;331]	[1900;8275]	acrylates/polyurethanes/varnish	21	13125	231.2	72.3	379546	470.638
MP_73	[79;128]	[1975;3200]	acrylates/polyurethanes/varnish	13	8125	152.5	67.8	220504	273.425
MP_74	[79;116]	[1975;2900]	acrylates/polyurethanes/varnish	31	19375	326	75.7	586385	727.117
MP_75	[80;297]	[2000;7425]	acrylates/polyurethanes/varnish	33	20625	223.4	117.5	969756	1202.5
MP_76	[87;84]	[2175;2100]	acrylates/polyurethanes/varnish	33	20625	244.3	107.5	886700	1099.51
MP_77	[83;162]	[2075;4050]	acrylates/polyurethanes/varnish	12	7500	115.1	82.9	248812	308.527
MP_78	[86;375]	[2150;9375]	acrylates/polyurethanes/varnish	32	20000	247.8	102.8	822196	1019.52
MP_79	[88;51]	[2200;1275]	acrylates/polyurethanes/varnish	8	5000	95.7	66.5	133030	164.957
MP_80	[88;230]	[2200;5750]	acrylates/polyurethanes/varnish	19	11875	150	100.8	478791	593.701
MP_81	[94;284]	[2350;7100]	acrylates/polyurethanes/varnish	48	30000	290.1	131.7	1579849	1959.01
MP_82	[94;272]	[2350;6800]	acrylates/polyurethanes/varnish	70	43750	448.1	124.3	2175463	2697.57
MP_83	[96;135]	[2400;3375]	acrylates/polyurethanes/varnish	17	10625	183.1	73.9	313983	389.339
MP_84	[104;334]	[2600;8350]	acrylates/polyurethanes/varnish	26	16250	275.6	75.1	487934	605.038
MP_85	[103;211]	[2575;5275]	acrylates/polyurethanes/varnish	22	13750	159.6	109.7	603203	747.972
MP_86	[102;236]	[2550;5900]	acrylates/polyurethanes/varnish	30	18750	253.4	94.2	706486	876.042
MP_87	[109;78]	[2725;1950]	acrylates/polyurethanes/varnish	15	9375	170.8	69.9	262115	325.022
MP_88	[108;362]	[2700;9050]	acrylates/polyurethanes/varnish	7	4375	115.1	48.4	84665.1	104.985
MP_89	[110;189]	[2750;4725]	acrylates/polyurethanes/varnish	13	8125	220.3	47	152647	189.282
MP_90	[110;278]	[2750;6950]	acrylates/polyurethanes/varnish	5	3125	75	53.1	66314.6	82.2301
MP_91	[112;236]	[2800;5900]	acrylates/polyurethanes/varnish	10	6250	136.8	58.2	145423	180.325
MP_92	[114;120]	[2850;3000]	acrylates/polyurethanes/varnish	4	2500	60.4	52.7	52739.3	65.3967
MP_93	[115;187]	[2875;4675]	acrylates/polyurethanes/varnish	5	3125	95.7	41.6	51964.9	64.4364
MP_94	[118;177]	[2950;4425]	acrylates/polyurethanes/varnish	51	31875	307.3	132.1	1683998	2088.16
MP_95	[122;286]	[3050;7150]	acrylates/polyurethanes/varnish	28	17500	258.8	86.1	602604	747.229
MP_96	[127;393]	[3175;9825]	acrylates/polyurethanes/varnish	49	30625	234.9	166	2033671	2521.75
MP_97	[130;183]	[3250;4575]	acrylates/polyurethanes/varnish	14	8750	170.8	65.2	228331	283.13
MP_98	[134;262]	[3350;6550]	acrylates/polyurethanes/varnish	26	16250	205.3	100.8	655142	812.376
MP_99	[135;425]	[3375;10625]	acrylates/polyurethanes/varnish	20	12500	183.1	86.9	434579	538.878
MP_100	[138;278]	[3450;6950]	acrylates/polyurethanes/varnish	30	18750	223.4	106.9	801451	993.8
MP_101	[136;91]	[3400;2275]	acrylates/polyurethanes/varnish	39	24375	228.9	135.6	1322201	1639.53
MP_102	[136;138]	[3400;3450]	acrylates/polyurethanes/varnish	7	4375	80.9	68.9	120495	149.414
MP_103	[138;115]	[3450;2875]	acrylates/polyurethanes/varnish	10	6250	104.1	76.5	191187	237.072
MP_104	[137;148]	[3425;3700]	acrylates/polyurethanes/varnish	9	5625	104.1	68.8	154862	192.029
MP_105	[137;194]	[3425;4850]	acrylates/polyurethanes/varnish	17	10625	159.6	84.7	360177	446.619
MP_106	[138;314]	[3450;7850]	acrylates/polyurethanes/varnish	6	3750	80.9	59	88526.8	109.773
MP_107	[142;81]	[3550;2025]	acrylates/polyurethanes/varnish	19	11875	185.1	81.7	388045	481.176
MP_108	[140;183]	[3500;4575]	acrylates/polyurethanes/varnish	10	6250	115.1	69.1	172786	214.255
MP_109	[141;254]	[3525;6350]	acrylates/polyurethanes/varnish	21	13125	170.8	97.9	513745	637.044
MP_110	[141;333]	[3525;8325]	acrylates/polyurethanes/varnish	23	14375	183.1	100	574731	712.666
MP_111	[141;405]	[3525;10125]	acrylates/polyurethanes/varnish	24	15000	207	92.3	553575	686.433
MP_112	[140;414]	[3500;10350]	acrylates/polyurethanes/varnish	11	6875	115.1	76	209071	259.248
MP_113	[142;35]	[3550;875]	acrylates/polyurethanes/varnish	14	8750	128.1	87	304448	377.515
MP_114	[143;326]	[3575;8150]	acrylates/polyurethanes/varnish	13	8125	152.5	67.8	220504	273.425
MP_115	[143;221]	[3575;5525]	acrylates/polyurethanes/varnish	12	7500	128.1	74.6	223676	277.358
MP_116	[145;245]	[3625;6125]	acrylates/polyurethanes/varnish	10	6250	128.1	62.1	155330	192.61
MP_117	[146;104]	[3650;2600]	acrylates/polyurethanes/varnish	8	5000	100	63.7	127324	157.882
MP_118	[144;348]	[3600;8700]	acrylates/polyurethanes/varnish	58	36250	405.4	113.9	1650942	2047.17
MP_119	[147;73]	[3675;1825]	acrylates/polyurethanes/varnish	22	13750	207	84.6	465157	576.794
MP_120	[148;222]	[3700;5550]	acrylates/polyurethanes/varnish	14	8750	177.1	62.9	220213	273.065
MP_121	[148;328]	[3700;8200]	acrylates/polyurethanes/varnish	6	3750	80.9	59	88526.8	109.773
MP_122	[150;91]	[3750;2275]	acrylates/polyurethanes/varnish	13	8125	136.8	75.6	245765	304.748
MP_123	[152;64]	[3800;1600]	acrylates/polyurethanes/varnish	14	8750	159.6	69.8	244272	302.898
MP_124	[149;125]	[3725;3125]	acrylates/polyurethanes/varnish	64	40000	392.8	129.6	2074374	2572.22
MP_125	[155;16]	[3875;400]	acrylates/polyurethanes/varnish	35	21875	245.7	113.3	991798	1229.83
MP_126	[152;105]	[3800;2625]	acrylates/polyurethanes/varnish	28	17500	247.8	89.9	629494	780.573
MP_127	[161;130]	[4025;3250]	acrylates/polyurethanes/varnish	38	23750	302.8	99.9	948661	1176.34
MP_128	[165;13]	[4125;325]	acrylates/polyurethanes/varnish	5	3125	80.9	49.2	61477	76.2314
MP_129	[164;246]	[4100;6150]	acrylates/polyurethanes/varnish	6	3750	80.9	59	88526.8	109.773
MP_130	[168;5]	[4200;125]	acrylates/polyurethanes/varnish	23	14375	166.4	110	632378	784.149
MP_131	[168;54]	[4200;1350]	acrylates/polyurethanes/varnish	53	33125	501.6	84.1	1114010	1381.37
MP_132	[168;224]	[4200;5600]	acrylates/polyurethanes/varnish	15	9375	136.8	87.3	327202	405.73
MP_133	[169;344]	[4225;8600]	acrylates/polyurethanes/varnish	40	25000	299.4	106.3	1063218	1318.39
MP_134	[171;365]	[4275;9125]	acrylates/polyurethanes/varnish	33	20625	299.4	87.7	723653	897.33
MP_135	[172;148]	[4300;3700]	acrylates/polyurethanes/varnish	17	10625	136.8	98.9	420273	521.138
MP_136	[173;434]	[4325;10850]	acrylates/polyurethanes/varnish	12	7500	128.1	74.6	223676	277.358
MP_137	[173;129]	[4325;3225]	acrylates/polyurethanes/varnish	26	16250	244.3	84.7	550422	682.523
MP_138	[176;66]	[4400;1650]	acrylates/polyurethanes/varnish	11	6875	150	58.4	160481	198.997
MP_139	[177;316]	[4425;7900]	acrylates/polyurethanes/varnish	75	46875	426.9	139.8	2621073	3250.13
MP_140	[177;400]	[4425;10000]	acrylates/polyurethanes/varnish	36	22500	211.2	135.6	1220799	1513.79
MP_141	[181;351]	[4525;8775]	acrylates/polyurethanes/varnish	54	33750	350.5	122.6	1655215	2052.47
MP_142	[183;239]	[4575;5975]	acrylates/polyurethanes/varnish	31	19375	226.6	108.9	843873	1046.4
MP_143	[182;177]	[4550;4425]	acrylates/polyurethanes/varnish	7	4375	100	55.7	97482.4	120.878
MP_144	[182;338]	[4550;8450]	acrylates/polyurethanes/varnish	24	15000	201.8	94.7	567913	704.212
MP_145	[189;75]	[4725;1875]	acrylates/polyurethanes/varnish	68	42500	451.8	119.8	2035964	2524.6
MP_146	[186;392]	[4650;9800]	acrylates/polyurethanes/varnish	32	20000	206.1	123.5	988252	1225.43
MP_147	[188;255]	[4700;6375]	acrylates/polyurethanes/varnish	8	5000	104.1	61.2	122360	151.726
MP_148	[193;160]	[4825;4000]	acrylates/polyurethanes/varnish	18	11250	192.7	74.3	334489	414.767
MP_149	[193;364]	[4825;9100]	acrylates/polyurethanes/varnish	50	31250	293.1	135.8	1696980	2104.26
MP_150	[196;190]	[4900;4750]	acrylates/polyurethanes/varnish	43	26875	267.9	127.7	1372948	1702.46
MP_151	[196;394]	[4900;9850]	acrylates/polyurethanes/varnish	35	21875	290.1	96	839980	1041.58
MP_152	[199;69]	[4975;1725]	acrylates/polyurethanes/varnish	5	3125	80.9	49.2	61477	76.2314
MP_153	[200;50]	[5000;1250]	acrylates/polyurethanes/varnish	7	4375	80.9	68.9	120495	149.414
MP_154	[204;61]	[5100;1525]	acrylates/polyurethanes/varnish	52	32500	353.2	117.1	1522848	1888.33
MP_155	[204;140]	[5100;3500]	acrylates/polyurethanes/varnish	36	22500	258.8	110.7	996141	1235.21
MP_156	[204;192]	[5100;4800]	acrylates/polyurethanes/varnish	23	14375	170.8	107.2	616261	764.163
MP_157	[203;339]	[5075;8475]	acrylates/polyurethanes/varnish	37	23125	251.4	117.1	1083415	1343.43
MP_158	[209;211]	[5225;5275]	acrylates/polyurethanes/varnish	16	10000	177.1	71.9	287626	356.656
MP_159	[212;228]	[5300;5700]	acrylates/polyurethanes/varnish	15	9375	152.5	78.3	293571	364.028
MP_160	[211;243]	[5275;6075]	acrylates/polyurethanes/varnish	15	9375	159.6	74.8	280415	347.714
MP_161	[213;237]	[5325;5925]	acrylates/polyurethanes/varnish	28	17500	184.1	121	847231	1050.57
MP_162	[217;164]	[5425;4100]	acrylates/polyurethanes/varnish	40	25000	273.7	116.3	1162803	1441.88
MP_163	[215;203]	[5375;5075]	acrylates/polyurethanes/varnish	23	14375	262.2	69.8	401422	497.764
MP_164	[220;120]	[5500;3000]	acrylates/polyurethanes/varnish	8	5000	100	63.7	127324	157.882
MP_165	[219;401]	[5475;10025]	acrylates/polyurethanes/varnish	28	17500	238.6	93.4	653709	810.6
MP_166	[222;414]	[5550;10350]	acrylates/polyurethanes/varnish	40	25000	288.9	110.2	1101786	1366.21
MP_167	[224;129]	[5600;3225]	acrylates/polyurethanes/varnish	8	5000	95.7	66.5	133030	164.957
MP_168	[223;245]	[5575;6125]	acrylates/polyurethanes/varnish	13	8125	150	69	224143	277.938
MP_169	[225;119]	[5625;2975]	acrylates/polyurethanes/varnish	14	8750	136.8	81.4	285029	353.436
MP_170	[226;253]	[5650;6325]	acrylates/polyurethanes/varnish	46	28750	359.5	101.8	1171052	1452.1
MP_171	[234;59]	[5850;1475]	acrylates/polyurethanes/varnish	16	10000	159.6	79.8	319050	395.621
MP_172	[235;78]	[5875;1950]	acrylates/polyurethanes/varnish	30	18750	252	94.7	710379	880.87
MP_173	[235;94]	[5875;2350]	acrylates/polyurethanes/varnish	14	8750	152.5	73.1	255733	317.108
MP_174	[236;112]	[5900;2800]	acrylates/polyurethanes/varnish	97	60625	424.2	182	4412698	5471.75
MP_175	[235;10]	[5875;250]	acrylates/polyurethanes/varnish	9	5625	104.1	68.8	154862	192.029
MP_176	[237;165]	[5925;4125]	acrylates/polyurethanes/varnish	24	15000	226.6	84.3	505797	627.188
MP_177	[242;255]	[6050;6375]	acrylates/polyurethanes/varnish	56	35000	448.1	99.4	1392176	1726.3
MP_178	[240;129]	[6000;3225]	acrylates/polyurethanes/varnish	56	35000	380.7	117	1638577	2031.84
MP_179	[241;160]	[6025;4000]	acrylates/polyurethanes/varnish	5	3125	80.9	49.2	61477	76.2314
MP_180	[241;60]	[6025;1500]	acrylates/polyurethanes/varnish	11	6875	128.1	68.3	187950	233.058
MP_181	[245;389]	[6125;9725]	acrylates/polyurethanes/varnish	37	23125	321.8	91.5	846314	1049.43
MP_182	[244;204]	[6100;5100]	acrylates/polyurethanes/varnish	7	4375	80.9	68.9	120495	149.414
MP_183	[248;289]	[6200;7225]	acrylates/polyurethanes/varnish	17	10625	220.3	61.4	261036	323.684
MP_184	[248;190]	[6200;4750]	acrylates/polyurethanes/varnish	40	25000	264	120.6	1205774	1495.16
MP_185	[248;132]	[6200;3300]	acrylates/polyurethanes/varnish	33	20625	258.8	101.5	837036	1037.92
MP_186	[251;438]	[6275;10950]	acrylates/polyurethanes/varnish	37	23125	301.1	97.8	904428	1121.49
MP_187	[252;424]	[6300;10600]	acrylates/polyurethanes/varnish	69	43125	389.8	140.8	2429654	3012.77
MP_188	[257;409]	[6425;10225]	acrylates/polyurethanes/varnish	37	23125	302.2	97.4	901383	1117.71
MP_189	[256;194]	[6400;4850]	acrylates/polyurethanes/varnish	18	11250	170.8	83.9	377445	468.032
MP_190	[256;169]	[6400;4225]	acrylates/polyurethanes/varnish	35	21875	238.6	116.7	1021400	1266.54
MP_191	[257;21]	[6425;525]	acrylates/polyurethanes/varnish	3	1875	60.4	39.6	29665.9	36.7857
MP_192	[258;12]	[6450;300]	acrylates/polyurethanes/varnish	12	7500	128.1	74.6	223676	277.358
MP_193	[261;45]	[6525;1125]	acrylates/polyurethanes/varnish	9	5625	95.7	74.8	168366	208.774
MP_194	[260;224]	[6500;5600]	acrylates/polyurethanes/varnish	7	4375	95.7	58.2	101851	126.295
MP_195	[264;34]	[6600;850]	acrylates/polyurethanes/varnish	16	10000	152.5	83.5	334018	414.183
MP_196	[263;92]	[6575;2300]	acrylates/polyurethanes/varnish	25	15625	185.1	107.5	671823	833.061
MP_197	[266;141]	[6650;3525]	acrylates/polyurethanes/varnish	5	3125	80.9	49.2	61477	76.2314
MP_198	[267;434]	[6675;10850]	acrylates/polyurethanes/varnish	11	6875	115.1	76	209071	259.248
MP_199	[270;230]	[6750;5750]	acrylates/polyurethanes/varnish	32	20000	211.2	120.6	964582	1196.08
MP_200	[270;110]	[6750;2750]	acrylates/polyurethanes/varnish	12	7500	166.4	57.4	172141	213.454
MP_201	[272;85]	[6800;2125]	acrylates/polyurethanes/varnish	36	22500	260.8	109.8	988428	1225.65
MP_202	[270;162]	[6750;4050]	acrylates/polyurethanes/varnish	6	3750	80.9	59	88526.8	109.773
MP_203	[272;74]	[6800;1850]	acrylates/polyurethanes/varnish	12	7500	136.8	69.8	209409	259.667
MP_204	[271;98]	[6775;2450]	acrylates/polyurethanes/varnish	13	8125	170.8	60.6	196877	244.128
MP_205	[274;49]	[6850;1225]	acrylates/polyurethanes/varnish	19	11875	170.8	88.5	420548	521.48
MP_206	[273;68]	[6825;1700]	acrylates/polyurethanes/varnish	18	11250	183.1	78.2	352009	436.491
MP_207	[273;173]	[6825;4325]	acrylates/polyurethanes/varnish	6	3750	80.9	59	88526.8	109.773
MP_208	[277;184]	[6925;4600]	acrylates/polyurethanes/varnish	17	10625	207	65.4	277749	344.408
MP_209	[279;18]	[6975;450]	acrylates/polyurethanes/varnish	36	22500	221	129.6	1166786	1446.82
MP_210	[279;110]	[6975;2750]	acrylates/polyurethanes/varnish	28	17500	231.2	96.4	674749	836.689
MP_211	[280;299]	[7000;7475]	acrylates/polyurethanes/varnish	23	14375	201.8	90.7	521573	646.75
MP_212	[281;406]	[7025;10150]	acrylates/polyurethanes/varnish	20	12500	159.6	99.7	498515	618.158
MP_213	[285;126]	[7125;3150]	acrylates/polyurethanes/varnish	50	31250	290.1	137.1	1714246	2125.66
MP_214	[288;152]	[7200;3800]	acrylates/polyurethanes/varnish	34	21250	313.8	86.2	732812	908.687
MP_215	[291;164]	[7275;4100]	acrylates/polyurethanes/varnish	29	18125	200.9	114.9	832859	1032.74
MP_216	[288;17]	[7200;425]	acrylates/polyurethanes/varnish	68	42500	345.6	156.6	2661686	3300.49
MP_217	[291;60]	[7275;1500]	acrylates/polyurethanes/varnish	7	4375	95.7	58.2	101851	126.295
MP_218	[295;109]	[7375;2725]	acrylates/polyurethanes/varnish	18	11250	170.8	83.9	377445	468.032
MP_219	[296;82]	[7400;2050]	acrylates/polyurethanes/varnish	24	15000	192.7	99.1	594647	737.363
MP_220	[296;412]	[7400;10300]	acrylates/polyurethanes/varnish	17	10625	136.8	98.9	420273	521.138
MP_221	[297;202]	[7425;5050]	acrylates/polyurethanes/varnish	6	3750	95.7	49.9	74829.4	92.7884
MP_222	[296;230]	[7400;5750]	acrylates/polyurethanes/varnish	13	8125	136.8	75.6	245765	304.748
MP_223	[301;346]	[7525;8650]	acrylates/polyurethanes/varnish	106	66250	503.7	167.5	4437725	5502.78
MP_224	[303;193]	[7575;4825]	acrylates/polyurethanes/varnish	34	21250	290.5	93.1	791550	981.522
MP_225	[301;46]	[7525;1150]	acrylates/polyurethanes/varnish	20	12500	220.3	72.3	361295	448.006
MP_226	[302;286]	[7550;7150]	acrylates/polyurethanes/varnish	19	11875	183.1	82.6	392208	486.337
MP_227	[304;380]	[7600;9500]	acrylates/polyurethanes/varnish	34	21250	211.2	128.1	1088923	1350.26
MP_228	[308;56]	[7700;1400]	acrylates/polyurethanes/varnish	17	10625	170.8	79.2	336672	417.473
MP_229	[309;425]	[7725;10625]	acrylates/polyurethanes/varnish	44	27500	326	107.4	1181313	1464.83
MP_230	[311;412]	[7775;10300]	acrylates/polyurethanes/varnish	38	23750	221	136.8	1300030	1612.04
MP_231	[312;303]	[7800;7575]	acrylates/polyurethanes/varnish	32	20000	244.3	104.2	833775	1033.88
MP_232	[315;113]	[7875;2825]	acrylates/polyurethanes/varnish	70	43750	436.5	127.6	2233137	2769.09
MP_233	[316;33]	[7900;825]	acrylates/polyurethanes/varnish	62	38750	478	103.2	1599724	1983.66
MP_234	[315;290]	[7875;7250]	acrylates/polyurethanes/varnish	40	25000	211.2	150.7	1507160	1868.88
MP_235	[325;76]	[8125;1900]	acrylates/polyurethanes/varnish	107	66875	750.3	113.5	3035779	3764.37
MP_236	[319;237]	[7975;5925]	acrylates/polyurethanes/varnish	11	6875	128.1	68.3	187950	233.058
MP_237	[323;371]	[8075;9275]	acrylates/polyurethanes/varnish	72	45000	448.1	127.9	2301353	2853.68
MP_238	[329;66]	[8225;1650]	acrylates/polyurethanes/varnish	47	29375	278.7	134.2	1576871	1955.32
MP_239	[329;403]	[8225;10075]	acrylates/polyurethanes/varnish	12	7500	152.5	62.6	187885	232.978
MP_240	[332;34]	[8300;850]	acrylates/polyurethanes/varnish	16	10000	159.6	79.8	319050	395.621
MP_241	[332;357]	[8300;8925]	acrylates/polyurethanes/varnish	14	8750	159.6	69.8	244272	302.898
MP_242	[335;26]	[8375;650]	acrylates/polyurethanes/varnish	20	12500	152.5	104.4	521903	647.16
MP_243	[335;196]	[8375;4900]	acrylates/polyurethanes/varnish	26	16250	250.4	82.6	537116	666.023
MP_244	[335;20]	[8375;500]	acrylates/polyurethanes/varnish	10	6250	128.1	62.1	155330	192.61
MP_245	[335;155]	[8375;3875]	acrylates/polyurethanes/varnish	34	21250	235.6	114.8	976114	1210.38
MP_246	[337;88]	[8425;2200]	acrylates/polyurethanes/varnish	20	12500	255.5	62.3	311472	386.225
MP_247	[342;81]	[8550;2025]	acrylates/polyurethanes/varnish	5	3125	80.9	49.2	61477	76.2314
MP_248	[343;150]	[8575;3750]	acrylates/polyurethanes/varnish	36	22500	284.2	100.8	907219	1124.95
MP_249	[344;177]	[8600;4425]	acrylates/polyurethanes/varnish	16	10000	136.8	93.1	372283	461.631
MP_250	[344;396]	[8600;9900]	acrylates/polyurethanes/varnish	53	33125	278.1	151.7	2009475	2491.75
MP_251	[346;105]	[8650;2625]	acrylates/polyurethanes/varnish	12	7500	136.8	69.8	209409	259.667
MP_252	[346;125]	[8650;3125]	acrylates/polyurethanes/varnish	11	6875	183.1	47.8	131460	163.011
MP_253	[350;265]	[8750;6625]	acrylates/polyurethanes/varnish	30	18750	228.9	104.3	782367	970.135
MP_254	[351;98]	[8775;2450]	acrylates/polyurethanes/varnish	5	3125	80.9	49.2	61477	76.2314
MP_255	[352;119]	[8800;2975]	acrylates/polyurethanes/varnish	15	9375	159.6	74.8	280415	347.714
MP_256	[353;383]	[8825;9575]	acrylates/polyurethanes/varnish	111	69375	432.4	204.3	5668317	7028.71
MP_257	[358;199]	[8950;4975]	acrylates/polyurethanes/varnish	18	11250	159.6	89.7	403797	500.708
MP_258	[358;238]	[8950;5950]	acrylates/polyurethanes/varnish	7	4375	95.7	58.2	101851	126.295
MP_259	[358;366]	[8950;9150]	acrylates/polyurethanes/varnish	69	43125	344.1	159.6	2752407	3412.99
MP_260	[359;230]	[8975;5750]	acrylates/polyurethanes/varnish	3	1875	60.4	39.6	29665.9	36.7857
MP_261	[364;68]	[9100;1700]	acrylates/polyurethanes/varnish	67	41875	406.2	131.3	2198576	2726.23
MP_262	[366;219]	[9150;5475]	acrylates/polyurethanes/varnish	71	44375	418.3	135.1	2397512	2972.91
MP_263	[364;296]	[9100;7400]	acrylates/polyurethanes/varnish	34	21250	245	110.4	938719	1164.01
MP_264	[366;82]	[9150;2050]	acrylates/polyurethanes/varnish	7	4375	80.9	68.9	120495	149.414
MP_265	[370;132]	[9250;3300]	acrylates/polyurethanes/varnish	63	39375	371.8	134.8	2123771	2633.48
MP_266	[368;225]	[9200;5625]	acrylates/polyurethanes/varnish	8	5000	104.1	61.2	122360	151.726
MP_267	[372;79]	[9300;1975]	acrylates/polyurethanes/varnish	39	24375	271.2	114.4	1115669	1383.43
MP_268	[371;291]	[9275;7275]	acrylates/polyurethanes/varnish	23	14375	192.7	95	546126	677.196
MP_269	[371;370]	[9275;9250]	acrylates/polyurethanes/varnish	9	5625	104.1	68.8	154862	192.029
MP_270	[372;98]	[9300;2450]	acrylates/polyurethanes/varnish	78	48750	489.3	126.8	2473567	3067.22
MP_271	[383;227]	[9575;5675]	acrylates/polyurethanes/varnish	113	70625	528.1	170.3	4810205	5964.65
MP_272	[376;276]	[9400;6900]	acrylates/polyurethanes/varnish	8	5000	95.7	66.5	133030	164.957
MP_273	[376;339]	[9400;8475]	acrylates/polyurethanes/varnish	19	11875	177.1	85.4	405597	502.94
MP_274	[377;317]	[9425;7925]	acrylates/polyurethanes/varnish	6	3750	80.9	59	88526.8	109.773
MP_275	[377;348]	[9425;8700]	acrylates/polyurethanes/varnish	31	19375	203.5	121.2	939358	1164.8
MP_276	[379;333]	[9475;8325]	acrylates/polyurethanes/varnish	12	7500	125	76.4	229183	284.187
MP_277	[380;242]	[9500;6050]	acrylates/polyurethanes/varnish	6	3750	80.9	59	88526.8	109.773
MP_278	[382;281]	[9550;7025]	acrylates/polyurethanes/varnish	11	6875	115.1	76	209071	259.248
MP_279	[386;84]	[9650;2100]	acrylates/polyurethanes/varnish	38	23750	278.1	108.7	1032995	1280.91
MP_280	[385;139]	[9625;3475]	acrylates/polyurethanes/varnish	18	11250	205.3	69.8	314003	389.364
MP_281	[388;172]	[9700;4300]	acrylates/polyurethanes/varnish	23	14375	205.3	89.2	512678	635.72
MP_282	[390;98]	[9750;2450]	acrylates/polyurethanes/varnish	40	25000	283	112.5	1124852	1394.82
MP_283	[392;121]	[9800;3025]	acrylates/polyurethanes/varnish	21	13125	183.1	91.3	479124	594.113
MP_284	[395;351]	[9875;8775]	acrylates/polyurethanes/varnish	66	41250	334.2	157.2	2593004	3215.32
MP_285	[394;228]	[9850;5700]	acrylates/polyurethanes/varnish	8	5000	104.1	61.2	122360	151.726
MP_286	[396;326]	[9900;8150]	acrylates/polyurethanes/varnish	54	33750	334.2	128.6	1735813	2152.41
MP_287	[396;102]	[9900;2550]	acrylates/polyurethanes/varnish	7	4375	104.1	53.5	93681.8	116.165
MP_288	[395;136]	[9875;3400]	acrylates/polyurethanes/varnish	45	28125	290.1	123.4	1388539	1721.79
MP_289	[399;279]	[9975;6975]	acrylates/polyurethanes/varnish	28	17500	206.1	108.1	756630	938.221
MP_290	[398;342]	[9950;8550]	acrylates/polyurethanes/varnish	18	11250	170.8	83.9	377445	468.032
MP_291	[402;260]	[10050;6500]	acrylates/polyurethanes/varnish	13	8125	136.8	75.6	245765	304.748
MP_292	[404;136]	[10100;3400]	acrylates/polyurethanes/varnish	50	31250	400	99.5	1243539	1541.99
MP_293	[403;171]	[10075;4275]	acrylates/polyurethanes/varnish	16	10000	136.8	93.1	372283	461.631
MP_294	[406;188]	[10150;4700]	acrylates/polyurethanes/varnish	113	70625	612.5	146.8	4147283	5142.63
MP_295	[408;294]	[10200;7350]	acrylates/polyurethanes/varnish	9	5625	128.1	55.9	125818	156.014
MP_296	[414;269]	[10350;6725]	acrylates/polyurethanes/varnish	53	33125	375.4	112.3	1488451	1845.68
MP_297	[411;362]	[10275;9050]	acrylates/polyurethanes/varnish	14	8750	131.1	85	297506	368.908
MP_298	[411;261]	[10275;6525]	acrylates/polyurethanes/varnish	5	3125	80.9	49.2	61477	76.2314
MP_299	[418;251]	[10450;6275]	acrylates/polyurethanes/varnish	44	27500	278.1	125.9	1384957	1717.35
MP_300	[415;287]	[10375;7175]	acrylates/polyurethanes/varnish	7	4375	100	55.7	97482.4	120.878
MP_301	[421;153]	[10525;3825]	acrylates/polyurethanes/varnish	19	11875	159.6	94.7	449910	557.888
MP_302	[421;164]	[10525;4100]	acrylates/polyurethanes/varnish	8	5000	95.7	66.5	133030	164.957
MP_303	[422;285]	[10550;7125]	acrylates/polyurethanes/varnish	19	11875	201.8	74.9	355931	441.355
MP_304	[421;303]	[10525;7575]	acrylates/polyurethanes/varnish	76	47500	507.8	119.1	2262793	2805.86
MP_305	[418;326]	[10450;8150]	acrylates/polyurethanes/varnish	59	36875	422.2	111.2	1640224	2033.88
MP_306	[422;199]	[10550;4975]	acrylates/polyurethanes/varnish	64	40000	438.1	116.3	1860157	2306.59
MP_307	[423;380]	[10575;9500]	acrylates/polyurethanes/varnish	12	7500	115.1	82.9	248812	308.527
MP_308	[431;277]	[10775;6925]	acrylates/polyurethanes/varnish	31	19375	238.6	103.4	801294	993.605
MP_309	[437;299]	[10925;7475]	acrylates/polyurethanes/varnish	30	18750	356.2	67	502690	623.335
MP_310	[437;252]	[10925;6300]	acrylates/polyurethanes/varnish	18	11250	192.7	74.3	334489	414.767
MP_311	[438;195]	[10950;4875]	acrylates/polyurethanes/varnish	6	3750	80.9	59	88526.8	109.773
MP_312	[441;279]	[11025;6975]	acrylates/polyurethanes/varnish	46	28750	290.1	126.2	1450938	1799.16
MP_313	[444;184]	[11100;4600]	acrylates/polyurethanes/varnish	19	11875	177.1	85.4	405597	502.94
MP_314	[443;164]	[11075;4100]	acrylates/polyurethanes/varnish	36	22500	253.4	113	1017339	1261.5
MP_315	[446;159]	[11150;3975]	acrylates/polyurethanes/varnish	10	6250	104.1	76.5	191187	237.072
MP_316	[447;294]	[11175;7350]	acrylates/polyurethanes/varnish	8	5000	104.1	61.2	122360	151.726
MP_317	[448;266]	[11200;6650]	acrylates/polyurethanes/varnish	15	9375	170.8	69.9	262115	325.022
MP_318	[449;209]	[11225;5225]	acrylates/polyurethanes/varnish	31	19375	290.1	85	658956	817.106
MP_319	[453;254]	[11325;6350]	acrylates/polyurethanes/varnish	31	19375	273.7	90.1	698408	866.027
MP_320	[455;191]	[11375;4775]	acrylates/polyurethanes/varnish	30	18750	201.8	118.3	887364	1100.33
MP_321	[454;229]	[11350;5725]	acrylates/polyurethanes/varnish	14	8750	150	74.3	259953	322.342
MP_322	[462;192]	[11550;4800]	acrylates/polyurethanes/varnish	12	7500	177.1	53.9	161789	200.619
MP_323	[153;97]	[3825;2425]	acrylates/polyurethanes/varnish	30	18750	201.8	118.3	887364	1100.33
MP_324	[20;190]	[500;4750]	polyethylene chlorinated	38	23750	258.2	117.1	1112739	1290.78
MP_325	[28;260]	[700;6500]	polyethylene chlorinated	32	20000	215.4	118.2	945792	1097.12
MP_326	[32;297]	[800;7425]	polyethylene chlorinated	25	15625	183.1	108.6	679030	787.675
MP_327	[35;337]	[875;8425]	polyethylene chlorinated	11	6875	128.1	68.3	187950	218.022
MP_328	[36;186]	[900;4650]	polyethylene chlorinated	13	8125	128.1	80.8	262509	304.51
MP_329	[45;201]	[1125;5025]	polyethylene chlorinated	126	78750	568.9	176.3	5552115	6440.45
MP_330	[77;189]	[1925;4725]	polyethylene chlorinated	1549	968125	2367.1	520.8	202000000	233927
MP_331	[57;129]	[1425;3225]	polyethylene chlorinated	114	71250	576.3	157.4	4486635	5204.5
MP_332	[69;321]	[1725;8025]	polyethylene chlorinated	180	112500	611.6	234.2	10538953	12225.2
MP_333	[87;255]	[2175;6375]	polyethylene chlorinated	1126	703750	2367.7	378.4	107000000	123577
MP_334	[127;381]	[3175;9525]	polyethylene chlorinated	251	156875	835.4	239.1	15002978	17403.5
MP_335	[136;162]	[3400;4050]	polyethylene chlorinated	85	53125	488	138.6	2945414	3416.68
MP_336	[133;73]	[3325;1825]	polyethylene chlorinated	220	137500	739.6	236.7	13019756	15102.9
MP_337	[121;344]	[3025;8600]	polyethylene chlorinated	761	475625	1496.9	404.6	76969192	89284.3
MP_338	[153;79]	[3825;1975]	polyethylene chlorinated	260	162500	779.5	265.4	17253850	20014.5
MP_339	[172;419]	[4300;10475]	polyethylene chlorinated	84	52500	402.1	166.3	3491251	4049.85
MP_340	[156;223]	[3900;5575]	polyethylene chlorinated	804	502500	1653.2	387	77790224	90236.7
MP_341	[210;123]	[5250;3075]	polyethylene chlorinated	32	20000	234.9	108.4	867338	1006.11
MP_342	[224;206]	[5600;5150]	polyethylene chlorinated	44	27500	285.2	122.8	1350435	1566.5
MP_343	[285;72]	[7125;1800]	polyethylene chlorinated	112	70000	578.2	154.1	4316001	5006.56
MP_344	[312;82]	[7800;2050]	polyethylene chlorinated	1601	1000625	2192.1	581.2	233000000	269847
MP_345	[297;365]	[7425;9125]	polyethylene chlorinated	161	100625	571	224.4	9031270	10476.3
MP_346	[270;264]	[6750;6600]	polyethylene chlorinated	3585	2240625	4103.2	695.3	623000000	722836
MP_347	[326;205]	[8150;5125]	polyethylene chlorinated	787	491875	1533	408.5	80378624	93239.2
MP_348	[342;44]	[8550;1100]	polyethylene chlorinated	161	100625	684.2	187.3	7536949	8742.86
MP_349	[378;308]	[9450;7700]	polyethylene chlorinated	491	306875	1439.1	271.5	33326558	38658.8
MP_350	[369;237]	[9225;5925]	polyethylene chlorinated	90	56250	511.7	140	3149420	3653.33
MP_351	[355;352]	[8875;8800]	polyethylene chlorinated	508	317500	1616.1	250.1	31768226	36851.1
MP_352	[380;276]	[9500;6900]	polyethylene chlorinated	14	8750	152.5	73.1	255733	296.65
MP_353	[430;261]	[10750;6525]	polyethylene chlorinated	173	108125	675.3	203.9	8816831	10227.5
MP_354	[443;287]	[11075;7175]	polyethylene chlorinated	16	10000	136.8	93.1	372283	431.848
MP_355	[458;237]	[11450;5925]	polyethylene chlorinated	21	13125	177.1	94.4	495480	574.757
MP_356	[74;92]	[1850;2300]	cellulose chemical modified	4	2500	80.9	39.3	39345.3	51.1488
MP_357	[232;395]	[5800;9875]	ethylene-vinyl-acetate	42	26250	275	121.5	1276133	1186.8
MP_358	[277;319]	[6925;7975]	ethylene-vinyl-acetate	17	10625	136.8	98.9	420273	390.854
MP_359	[377;210]	[9425;5250]	ethylene-vinyl-acetate	26	16250	168.6	122.7	797674	741.837
MP_360	[437;296]	[10925;7400]	ethylene-vinyl-acetate	70	43750	375.4	148.4	2596444	2414.69
MP_361	[51;220]	[1275;5500]	rubber type 3	4	2500	80.9	39.3	39345.3	43.2798
MP_362	[141;207]	[3525;5175]	rubber type 3	7	4375	80.9	68.9	120495	132.544
MP_363	[381;312]	[9525;7800]	rubber type 3	15	9375	128.1	93.2	349494	384.443

## Sheet: Procedural Blank 1
MP identifier	Coordinates [pixels]	Coordinates [µm]	Polymer group	Number of pixels [-]	Area on map [µm²]	Major dimension [µm]	Minor dimension [µm]	Volume [µm³]	Mass [ng]	Comments
MP_1	[221;37]	[5525;925]	polyethylene chlorinated	9	5625	104.1	68.8	154862	179.64
MP_2	[325;33]	[8125;825]	polyethylene chlorinated	11	6875	104.1	84.1	231337	268.351

## Sheet: Procedural Blank 2
MP identifier	Coordinates [pixels]	Coordinates [µm]	Polymer group	Number of pixels [-]	Area on map [µm²]	Major dimension [µm]	Minor dimension [µm]	Volume [µm³]	Mass [ng]	Comments
MP_1	[58;92]	[1450;2300]	acrylates/polyurethanes/varnish	4	2500	60.4	52.7	52739.3	65.3967
MP_2	[104;310]	[2600;7750]	polyethylene chlorinated	10	6250	104.1	76.5	191187	221.777
MP_3	[108;242]	[2700;6050]	polyethylene chlorinated	25	15625	170.8	116.5	728097	844.592
MP_4	[171;204]	[4275;5100]	polyethylene chlorinated	9	5625	131.1	54.6	122949	142.621
MP_5	[174;339]	[4350;8475]	polyethylene chlorinated	15	9375	136.8	87.3	327202	379.554
MP_6	[180;268]	[4500;6700]	polyethylene chlorinated	8	5000	95.7	66.5	133030	154.315
MP_7	[269;262]	[6725;6550]	polyethylene chlorinated	6	3750	80.9	59	88526.8	102.691
MP_8	[271;339]	[6775;8475]	polyethylene chlorinated	33	20625	221	118.8	980424	1137.29
MP_9	[287;76]	[7175;1900]	polyethylene chlorinated	17	10625	136.8	98.9	420273	487.516
MP_10	[307;119]	[7675;2975]	polyethylene chlorinated	21	13125	205.3	81.4	427393	495.776
MP_11	[324;344]	[8100;8600]	polyethylene chlorinated	13	8125	115.1	89.8	292008	338.73
MP_12	[328;309]	[8200;7725]	polyethylene chlorinated	7	4375	80.9	68.9	120495	139.774
MP_13	[332;166]	[8300;4150]	polyethylene chlorinated	12	7500	115.1	82.9	248812	288.622
MP_14	[354;126]	[8850;3150]	polyethylene chlorinated	40	25000	228.9	139.1	1390875	1613.41
MP_15	[18;172]	[450;4300]	rubber type 3	5	3125	80.9	49.2	61477	67.6247
MP_16	[377;106]	[9425;2650]	rubber type 3	14	8750	159.6	69.8	244272	268.7

## Sheet: Procedural Blank 3
MP identifier	Coordinates [pixels]	Coordinates [µm]	Polymer group	Number of pixels [-]	Area on map [µm²]	Major dimension [µm]	Minor dimension [µm]	Volume [µm³]	Mass [ng]	Comments
MP_1	[348;381]	[8700;9525]	polyethylene chlorinated	8	5000	95.7	66.5	133030	154.315
MP_2	[328;134]	[8200;3350]	ethylene-vinyl-acetate	13	8125	115.1	89.8	292008	271.568
